# Supplementary material for: Proteome-Wide Analysis of Heat-Stress in Pinus radiata Somatic Embryos Reveals a Combined Response of Sugar Metabolism and Translational Regulation Mechanisms
Source: Front Plant Sci. 2021 Apr 12;12:631239. doi: 10.3389/fpls.2021.631239 (PMC8072280; doi:10.3389/fpls.2021.631239)
Supplement: Supplementary file 2 [file Table_1.xlsx]

## Sheet: Folha1
				Quantification results for each individual sample
				Condition 1					Condition 2					Condition 3				Average			Standard value			% coefficient variation			Fold Change (FC)			Kruskal-wallis test	Dunn's test of Multiple Comparions (Benjamini-Hochberg p-value adjustment)			PLS-DA
Protein name	Organism	Number peptides	Accession number	#01	#02	#03	#04	#05	#06	#07	#08	#09	#10	#11	#12	#13	#14	Cond 1	Cond 2	Cond 3	Cond 1	Cond 2	Cond 3	Cond 1	Cond 2	Cond 3	Cond2/Cond1	Cond3/Cond1	Cond3/Cond2	p-value	Cond1 - Cond2	Cond1 - Cond3	Cond2 - Cond3	VIP score for Comp 1
Small heat shock protein, chloroplastic	Solanum lycopersicum	1	Q95661	0.000514348	0.000560526	0.000362895	0.000268256	0.000517823	0.000702821	0.00121563	0.00132402	0.00166701	0.0010446	0.000564517	0.00110944	0.00102399	0.000748111	0.00044477	0.00119081	0.000861514	0.000123933	0.000355188	0.000250954	27.8646	29.8274	29.1293	2.67737	1.93699	0.723467	0.00699292	0.00290959	0.0375042	0.16799	1.3751
Methionine--tRNA ligase, cytoplasmic	Arabidopsis thaliana	1	Q9SVN5	3.73674e-05	8.64608e-05	0.00012855	0.000186032	0.000121189	2.05405e-05	1.61616e-05	1.50943e-05	6.07737e-05	8.51001e-05	1.20867e-05	9.6198e-06	1.9979e-05	1.15659e-05	0.00011192	3.9534e-05	1.33129e-05	5.49122e-05	3.17479e-05	4.56915e-06	49.0638	80.3052	34.3213	0.353235	0.11895	0.336744	0.00863934	0.061574	0.00326947	0.0770218	2.2186
Unknown protein 3 (Fragment)	Pinus halepensis	1	P85487	5.87949e-05	4.18093e-05	8.26414e-05	4.58982e-05	4.79839e-05	3.36943e-05	4.03186e-05	3.61802e-05	3.32509e-05	3.90738e-05	7.76699e-06	4.56434e-05	2.2246e-05	2.86985e-05	5.54256e-05	3.65036e-05	2.60887e-05	1.64591e-05	3.15185e-06	1.57019e-05	29.6959	8.63438	60.1865	0.658605	0.470699	0.71469	0.0127419	0.0212741	0.00816597	0.238017	2.12
Ketol-acid reductoisomerase, chloroplastic	Oryza sativa subsp. japonica	3	Q65XK0	0.000103463	6.47266e-05	6.60446e-05	0.000116108	0.000158057	8.25569e-05	7.16629e-05	7.34526e-05	7.00409e-05	8.03058e-05	2.8465e-05	5.38304e-05	4.47687e-05	3.37807e-05	0.00010168	7.56038e-05	4.02112e-05	3.8811e-05	5.51271e-06	1.13369e-05	38.1698	7.29157	28.1935	0.743547	0.395469	0.531867	0.017053	0.352728	0.0112895	0.0154079	2.2164
Actin-2	Oryza sativa subsp. indica	3	P0C539	0.000978114	0.00090292	0.000372693	0.000597847	0.00118201	0.00131586	0.00111107	0.000841087	0.000952699	0.00103765	0.000514546	0.000280099	0.000291072	0.000217987	0.000806718	0.00105167	0.000325926	0.000320735	0.000178649	0.000129799	39.758	16.9872	39.8246	1.30364	0.404015	0.309912	0.0179273	0.182173	0.0390939	0.00772893	1.5101
Adenosylhomocysteinase	Nicotiana tabacum	1	P68173	1.38722e-05	1.248e-05	1.68566e-05	3.29332e-05	3.22176e-05	1.81896e-05	1.48678e-05	2.74917e-05	2.66214e-05	1.36053e-05	3.95568e-06	3.65251e-06	9.13972e-06	2.40016e-06	2.16719e-05	2.01552e-05	4.78702e-06	1.00814e-05	6.52605e-06	2.97889e-06	46.5184	32.379	62.2285	0.930014	0.220886	0.237508	0.0182634	0.469871	0.0171058	0.0104551	1.9791
Aminopeptidase M1	Arabidopsis thaliana	1	Q8VZH2	4.09742e-05	3.18254e-05	2.96331e-05	5.03477e-05	6.85485e-05	2.39783e-05	1.39004e-05	2.77253e-05	3.17678e-05	2.62064e-05	2.28263e-05	1.50112e-05	3.06052e-05	1.93155e-05	4.42658e-05	2.47156e-05	2.19396e-05	1.58615e-05	6.68071e-06	6.6022e-06	35.8325	27.0303	30.0927	0.558346	0.495633	0.88768	0.0250194	0.0255722	0.0187776	0.308736	1.9675
4-coumarate--CoA ligase-like 5	Oryza sativa subsp. japonica	1	Q7F1X5	7.34303e-06	8.607e-06	2.75502e-06	2.45394e-06	1.06196e-06	9.8571e-07	6.7432e-07	5.64026e-07	7.93967e-07	5.46788e-06	1.27801e-06	4.28099e-07	4.0936e-07	4.08517e-07	4.44419e-06	1.69718e-06	6.30998e-07	3.3161e-06	2.11367e-06	4.31439e-07	74.6165	124.54	68.3741	0.381887	0.141983	0.371792	0.0262298	0.0719534	0.0118008	0.138285	1.7565
60S ribosomal protein L4-1	Arabidopsis thaliana	1	Q9SF40	1.57619e-05	0.00165194	0.00109877	0.000333452	0.000122742	0.00174492	0.00194982	0.00217901	0.00182953	0.00172615	0.00259936	0.00238064	0.000193939	0.0039701	0.000644533	0.00188589	0.00228601	0.000704554	0.000186128	0.00156206	109.312	9.86954	68.3311	2.92597	3.54677	1.21217	0.029515	0.0309375	0.0209101	0.29649	1.8454
Probable inositol 3-phosphate synthase isozyme 3	Arabidopsis thaliana	1	Q9LX12	2.85668e-05	6.99035e-06	2.15106e-05	2.76332e-05	3.09098e-05	1.66705e-05	5.74475e-05	4.70335e-05	2.84387e-05	7.87401e-05	5.57131e-05	6.19643e-05	7.83326e-05	9.95505e-05	2.31221e-05	4.56661e-05	7.38901e-05	9.66273e-06	2.4352e-05	1.95859e-05	41.79	53.3263	26.5068	1.97499	3.19564	1.61805	0.0338535	0.0993823	0.0139289	0.123452	2.2949
Protein EXPORTIN 1A	Arabidopsis thaliana	2	Q9SMV6	2.52819e-05	1.16698e-05	1.13513e-05	1.88969e-05	2.36824e-05	3.23008e-05	3.59585e-05	1.04145e-05	8.71997e-06	1.1442e-05	4.17359e-06	8.34134e-06	1.1136e-05	7.47749e-06	1.81765e-05	1.97672e-05	7.7821e-06	6.52384e-06	1.32105e-05	2.86795e-06	35.8916	66.8306	36.8532	1.08751	0.428141	0.393688	0.0350766	0.324894	0.020753	0.0315075	1.2491
Ras-related protein RIC1	Oryza sativa subsp. japonica	1	P40392	2.23623e-05	4.58635e-05	1.14183e-05	1.44171e-05	3.46214e-05	2.41628e-05	1.3644e-05	9.13945e-06	1.20286e-05	1.71095e-05	7.85119e-06	8.36209e-06	1.25853e-05	7.74903e-06	2.57365e-05	1.52169e-05	9.13689e-06	1.43924e-05	5.77028e-06	2.3145e-06	55.9219	37.9203	25.3314	0.591255	0.355017	0.600445	0.0368305	0.182173	0.0162565	0.0678909	1.8235
Enolase	Alnus glutinosa	1	Q43321	0.00106468	0.0010965	0.000893179	0.000780261	0.000792306	1.00462e-05	0.000978328	0.00098746	0.00151626	0.000797713	5.6996e-05	0.000102758	2.48499e-06	2.73851e-06	0.000925386	0.000857961	4.12444e-05	0.000148739	0.000544794	4.83633e-05	16.0732	63.4987	117.26	0.927138	0.0445699	0.0480726	0.0390522	0.469871	0.0338556	0.0203622	2.0971
60S ribosomal protein L3-2	Arabidopsis thaliana	1	P22738	0.000150451	0.000179228	0.000168864	0.000160155	0.000157807	0.000156278	0.000152318	0.000138099	0.000121926	0.000121069	3.81141e-05	9.05841e-05	0.000118258	0.000114029	0.000163301	0.000137938	9.02462e-05	1.10659e-05	1.64629e-05	3.68245e-05	6.77635	11.935	40.8045	0.844686	0.552637	0.654252	0.0051953	0.0562053	0.00177561	0.0605943	2.4282
Outer plastidial membrane protein porin	Pisum sativum	1	P42054	0.000306022	0.000375962	0.000318327	0.000296896	0.000304958	0.000311423	0.000309817	0.000417772	0.000331739	0.000395545	0.00043006	0.000507065	0.00044121	0.000644996	0.000320433	0.000353259	0.000505833	3.1973e-05	5.01261e-05	9.88023e-05	9.97806	14.1896	19.5326	1.10244	1.57859	1.4319	0.00963014	0.12842	0.00368095	0.0375042	2.2454
Mitochondrial outer membrane protein porin 2	Oryza sativa subsp. japonica	2	Q6L5I5	0.00153476	0.00138602	0.0016931	0.00161902	0.00139358	0.0015178	0.00116121	0.00134299	0.00142803	0.00149464	0.00197974	0.00195796	0.00188381	0.00257718	0.0015253	0.00138893	0.00209967	0.00013581	0.000144287	0.000320977	8.90386	10.3883	15.287	0.9106	1.37657	1.51172	0.01119	0.16261	0.0315075	0.00460043	1.8995
DnaJ protein homolog	Cucumis sativus	2	Q04960	0.000169275	0.000181364	0.000179063	0.000106568	0.000152364	0.000181489	0.000241783	0.000207213	0.000211414	0.000274955	0.000236727	0.000262506	0.000190712	0.000261481	0.000157727	0.000223371	0.000237856	3.07946e-05	3.59095e-05	3.36134e-05	19.524	16.0762	14.1318	1.41619	1.50803	1.06485	0.012584	0.0115881	0.0124403	0.360643	2.1694
40S ribosomal protein S12	Hordeum vulgare	2	Q9XHS0	9.32362e-05	6.79177e-05	7.24795e-05	6.169e-05	7.056e-05	0.000104165	0.000113152	7.09193e-05	0.000121043	9.83682e-05	0.000171797	0.000133932	0.000108337	0.000100206	7.31767e-05	0.000101529	0.000128568	1.19302e-05	1.91688e-05	3.22036e-05	16.3033	18.8801	25.0479	1.38746	1.75695	1.26631	0.0152767	0.0370246	0.00772893	0.172502	2.2757
Thiamine biosynthetic bifunctional enzyme BTH1, chloroplastic	Brassica napus	1	O48881	4.12375e-05	4.41385e-05	4.37911e-05	4.00281e-05	5.6126e-05	4.51463e-05	4.25181e-05	4.61759e-05	4.11246e-05	5.63881e-05	3.05144e-05	3.662e-05	3.16498e-05	2.94468e-05	4.50642e-05	4.62706e-05	3.20577e-05	6.41966e-06	6.00415e-06	3.17176e-06	14.2456	12.9762	9.89389	1.02677	0.711379	0.692832	0.0159229	0.298351	0.0185764	0.0091076	1.8647
Translationally-controlled tumor protein homolog	Pseudotsuga menziesii	3	Q9ZRX0	0.000696247	0.000845061	0.00105752	0.00114253	0.000875852	0.000848706	0.000827375	0.000875762	0.000675243	0.000714819	0.000638923	0.000586136	0.000687181	0.000613848	0.000923441	0.000788381	0.000631522	0.000177483	8.80436e-05	4.29143e-05	19.2197	11.1677	6.79538	0.853743	0.683879	0.801037	0.0165417	0.16261	0.00685049	0.042239	2.2143
Ribulose bisphosphate carboxylase/oxygenase activase, chloroplastic	Oryza sativa subsp. japonica	2	P93431	0.000257167	0.000167358	0.000238509	0.00022773	0.000265697	0.000154145	0.00016679	0.000151962	0.000191075	0.000156037	0.000180876	0.000140444	0.000113557	0.00010584	0.000231292	0.000164002	0.000135179	3.87478e-05	1.6173e-05	3.38834e-05	16.7528	9.86146	25.0656	0.709068	0.584453	0.824255	0.0175166	0.043878	0.00854524	0.163287	2.4206
Probable fructokinase-6, chloroplastic	Arabidopsis thaliana	1	Q9C524	0.000111873	9.6295e-05	0.000113102	0.000147725	0.000102395	7.28757e-05	8.4651e-05	7.55683e-05	0.000101581	6.6532e-05	9.35305e-05	6.98545e-05	7.59626e-05	5.9108e-05	0.000114278	8.02417e-05	7.46139e-05	1.99404e-05	1.35912e-05	1.44077e-05	17.449	16.9378	19.3096	0.702162	0.652915	0.929864	0.0179482	0.0173928	0.0153195	0.334293	2.0757
Ferredoxin--nitrite reductase, chloroplastic	Arabidopsis thaliana	1	Q39161	7.41772e-05	7.50097e-05	0.000120825	0.000181962	8.55677e-05	7.36366e-05	6.54581e-05	6.79751e-05	5.56271e-05	5.46919e-05	6.17754e-05	7.35722e-05	6.01283e-05	8.02813e-05	0.000107508	6.34777e-05	6.89393e-05	4.57417e-05	8.15741e-06	9.64471e-06	42.5471	12.8508	13.9901	0.590445	0.641246	1.08604	0.0179932	0.00861258	0.0467445	0.229578	1.5053
60S ribosomal protein L23	Syntrichia ruralis	1	Q9XEK8	0.00269444	0.00311355	0.0037221	0.00279529	0.00273542	0.00248895	0.00276854	0.00349257	0.00281329	0.00319115	0.00396054	0.00414958	0.00403434	0.00433767	0.00301216	0.0029509	0.00412053	0.000429784	0.000392654	0.000164336	14.2683	13.3062	3.98822	0.979662	1.36797	1.39637	0.0182634	0.469871	0.0171058	0.0104551	2.1074
Pyruvate dehydrogenase E1 component subunit beta-1, mitochondrial	Oryza sativa subsp. japonica	1	Q6Z1G7	0.000232333	0.000213905	0.00021947	0.000236313	0.000261131	0.000230366	0.000209343	0.000203249	0.000197812	0.000189477	0.000214896	0.000160593	0.000160583	0.000103909	0.00023263	0.000206049	0.000159995	1.83697e-05	1.54312e-05	4.53152e-05	7.89653	7.4891	28.3228	0.885736	0.687766	0.77649	0.0201552	0.0520017	0.00952712	0.154646	2.2703
Ribulose bisphosphate carboxylase/oxygenase activase A, chloroplastic	Hordeum vulgare	1	Q40073	6.63858e-05	4.16514e-05	7.17362e-05	6.19513e-05	6.86821e-05	3.99748e-05	4.30848e-05	3.682e-05	5.35452e-05	3.64273e-05	4.89629e-05	3.02931e-05	2.30115e-05	2.7762e-05	6.20814e-05	4.19704e-05	3.25073e-05	1.19657e-05	7.00806e-06	1.1378e-05	19.2743	16.6976	35.0013	0.676055	0.523625	0.77453	0.0203288	0.0522318	0.00961417	0.154912	2.3494
Sugar transporter ESL1	Arabidopsis thaliana	1	Q94KE0	2.74052e-05	2.90169e-05	2.08649e-05	1.556e-05	2.21601e-05	2.76506e-05	2.85403e-05	2.34283e-05	2.78581e-05	2.92528e-05	3.29799e-05	2.8607e-05	6.6634e-05	3.48992e-05	2.30014e-05	2.7346e-05	4.078e-05	5.39042e-06	2.27846e-06	1.74359e-05	23.4351	8.33195	42.756	1.18888	1.77294	1.49126	0.0205919	0.12842	0.00816597	0.065384	1.8499
Casein kinase II subunit alpha-2	Oryza sativa subsp. indica	2	Q9AR27	0.000100539	0.000111249	9.84585e-05	0.000111877	0.000144525	6.57704e-05	7.6829e-05	0.000105642	4.18292e-05	6.55807e-05	7.62353e-05	8.31114e-05	8.49402e-05	7.67242e-05	0.00011333	7.11303e-05	8.02528e-05	1.84686e-05	2.31388e-05	4.42471e-06	16.2964	32.5302	5.51347	0.62764	0.708135	1.12825	0.021068	0.0122265	0.0344871	0.308929	1.6711
Protein translation factor SUI1 homolog	Sporobolus stapfianus	1	Q9SM41	0.000144424	0.000166354	0.000172094	0.000131351	0.000141795	0.000138137	0.00016598	0.000170328	0.000144468	0.000149073	0.000182086	0.000201232	0.000171508	0.000188035	0.000151204	0.000153597	0.000185715	1.72813e-05	1.39292e-05	1.23986e-05	11.4291	9.06864	6.67612	1.01583	1.22824	1.2091	0.0213711	0.424808	0.0171329	0.0140516	1.9608
Probable RNA-binding protein ARP1	Arabidopsis thaliana	2	Q9M1S3	0.000903325	0.000748119	0.000814412	0.000610909	0.000800711	0.000920964	0.00130669	0.00117283	0.000691807	0.00119626	0.0011226	0.00142254	0.00126261	0.00159252	0.000775495	0.00105771	0.00135007	0.000107621	0.000248508	0.000202837	13.8777	23.4949	15.0242	1.36392	1.74091	1.27641	0.0219278	0.0843079	0.0091076	0.106159	2.3796
Polyadenylate-binding protein 8	Arabidopsis thaliana	1	Q9FXA2	0.000125644	0.000144952	0.000157364	0.000151902	0.000103602	0.000138539	0.000174879	0.000202638	0.000125517	0.000207315	0.000208396	0.00021009	0.000196306	0.000245074	0.000136693	0.000169778	0.000214967	2.20448e-05	3.69112e-05	2.09889e-05	16.1272	21.7409	9.76381	1.24204	1.57262	1.26617	0.0221843	0.144694	0.00902416	0.0603443	2.3656
Probable UDP-arabinopyranose mutase 1	Pisum sativum	1	O04300	0.000626285	0.000514523	0.000410008	0.000411674	0.000528278	0.00063985	0.000588636	0.00053096	0.000437176	0.000345749	0.000359276	0.000301083	0.000237331	0.000180326	0.000498154	0.000508474	0.000269504	9.06112e-05	0.000118062	7.75542e-05	18.1894	23.2188	28.7766	1.02072	0.541006	0.530025	0.025843	0.381184	0.0194516	0.0179943	1.8979
Phosphomannomutase	Triticum aestivum	1	Q1W374	0.000107835	9.74311e-05	8.02418e-05	8.91937e-05	0.000111385	0.000103209	9.89056e-05	9.75978e-05	9.01073e-05	7.31089e-05	7.7621e-05	5.95314e-05	5.88151e-05	5.57997e-05	9.72174e-05	9.25856e-05	6.29418e-05	1.2904e-05	1.1868e-05	9.91881e-06	13.2734	12.8184	15.7587	0.952357	0.647434	0.679822	0.025843	0.381184	0.0179943	0.0194516	2.2281
60S ribosomal protein L30-3	Arabidopsis thaliana	1	Q9LSA3	0.000103229	0.000117611	9.54641e-05	7.58981e-05	0.000104489	0.000104765	0.000110583	9.79395e-05	9.76477e-05	9.71195e-05	8.17216e-05	7.46777e-05	7.27724e-05	7.46315e-05	9.93383e-05	0.000101611	7.59508e-05	1.53298e-05	5.91212e-06	3.94825e-06	15.4319	5.81839	5.19843	1.02288	0.764567	0.747466	0.025843	0.381184	0.0194516	0.0179943	1.7976
Inosine triphosphate pyrophosphatase	Sorghum bicolor	1	C5WZH0	9.98448e-05	8.15071e-05	9.2696e-05	0.000102286	7.26401e-05	7.18777e-05	7.04853e-05	7.97725e-05	7.18819e-05	8.18778e-05	7.02374e-05	7.06469e-05	7.53813e-05	6.9291e-05	8.97947e-05	7.51791e-05	7.13891e-05	1.2534e-05	5.23868e-06	2.72133e-06	13.9585	6.96828	3.81197	0.837232	0.795026	0.949588	0.0262298	0.0719534	0.0118008	0.138285	2.1143
60S ribosomal protein L17	Zea mays	1	O48557	0.000541957	0.000607648	0.000903986	0.000717367	0.000541603	0.000545287	0.00060489	0.000647957	0.000573723	0.000741895	0.00101778	0.000970425	0.000823097	0.000904854	0.000662512	0.000622751	0.000929038	0.000152874	7.67366e-05	8.44514e-05	23.0749	12.3222	9.0902	0.939984	1.4023	1.49183	0.0268376	0.5	0.0132574	0.0265148	1.8288
Probable sucrose-phosphate synthase 2	Craterostigma plantagineum	1	O04933	7.76059e-06	1.26369e-05	8.77327e-06	8.65617e-06	1.18231e-05	1.00317e-05	9.2904e-06	9.43998e-06	1.2423e-05	6.32857e-06	7.36608e-06	4.66961e-06	4.70278e-06	4.46659e-06	9.93002e-06	9.50274e-06	5.30127e-06	2.15513e-06	2.17556e-06	1.3805e-06	21.7032	22.894	26.0409	0.956971	0.533863	0.557867	0.0270518	0.5	0.0133513	0.0267026	2.0543
40S ribosomal protein S2-1	Arabidopsis thaliana	2	Q8L8Y0	0.000404698	0.000461149	0.000382964	0.000317854	0.000401437	0.000438681	0.000434109	0.000501339	0.000399157	0.000498663	0.000643579	0.000486776	0.000463543	0.000548905	0.000393621	0.00045439	0.000535701	5.14732e-05	4.43651e-05	8.04412e-05	13.0768	9.76368	15.0161	1.15438	1.36096	1.17895	0.0275589	0.113195	0.0112895	0.09367	2.2142
Eukaryotic translation initiation factor 3 subunit D	Arabidopsis thaliana	1	P56820	0.000148827	0.000142098	0.000142499	0.000145934	5.24047e-05	0.000148101	0.000164571	0.000144412	0.0001206	0.00017954	0.000179095	0.000195039	0.000155288	0.000208126	0.000126352	0.000151445	0.000184387	4.14289e-05	2.22131e-05	2.2743e-05	32.7884	14.6675	12.3344	1.19859	1.45931	1.21752	0.0315053	0.144694	0.0131107	0.0784149	1.9709
Proteasome subunit alpha type-6	Nicotiana tabacum	3	Q9XG77	0.00128747	0.00113062	0.00117894	0.00122542	0.00122867	0.00112128	0.00118928	0.000988262	0.00108768	0.000961549	0.00118	0.00101156	0.00080378	0.000914406	0.00121022	0.00106961	0.000977437	5.8851e-05	9.43564e-05	0.000159507	4.86282	8.82156	16.3189	0.883812	0.807649	0.913824	0.0322107	0.0400317	0.020089	0.257275	1.9761
Protein argonaute 1D	Oryza sativa subsp. japonica	1	Q5Z5B2	0.000181847	0.000169884	0.000102523	0.000104876	0.000139197	0.000217959	0.000218391	0.000218059	0.000119086	0.000395894	0.000187428	0.00019116	0.000232521	0.000316705	0.000139665	0.000233878	0.000231953	3.63406e-05	0.000100212	6.0083e-05	26.0197	42.848	25.9031	1.67456	1.66078	0.991771	0.0322887	0.0207546	0.0329694	0.414979	1.4842
Threonine synthase, chloroplastic	Solanum tuberosum	3	Q9MT28	0.00128477	0.000982714	0.0012224	0.00117412	0.00116345	0.001068	0.00108597	0.00106688	0.00102743	0.000828162	0.00106269	0.000846408	0.000876216	0.000814663	0.00116549	0.00101529	0.000899995	0.000112864	0.000106771	0.000111339	9.68383	10.5163	12.3711	0.871125	0.772202	0.886442	0.0333622	0.0976103	0.014549	0.123145	2.1043
Proteasome subunit alpha type-7-A	Oryza sativa subsp. japonica	3	Q6YT00	0.00261862	0.00310641	0.00406651	0.00383899	0.00236248	0.00220595	0.00333312	0.00241876	0.00204504	0.0029536	0.00228409	0.00214114	0.00167675	0.00210733	0.0031986	0.00259129	0.00205233	0.000742853	0.000538103	0.000261842	23.2243	20.7658	12.7583	0.810132	0.641633	0.79201	0.0338535	0.0993823	0.0139289	0.123452	2.0128
V-type proton ATPase subunit E	Citrus limon	2	Q9SWE7	0.000153019	0.000129987	0.000196113	0.00016936	0.000152573	0.000128445	0.00016118	0.000153418	0.000186573	0.000186549	0.000217582	0.000199159	0.000188756	0.000192693	0.00016021	0.000163233	0.000199548	2.44757e-05	2.44907e-05	1.27651e-05	15.2772	15.0035	6.397	1.01887	1.24553	1.22247	0.0376701	0.469705	0.0197328	0.0327492	1.7055
3-ketoacyl-CoA thiolase 1, peroxisomal	Arabidopsis thaliana	3	Q8LF48	0.00034066	0.00034621	0.000394508	0.000406096	0.000416959	0.00043041	0.000393599	0.000396058	0.000283138	0.000365183	0.000325079	0.000319231	0.000259141	0.000198835	0.000380887	0.000373677	0.000275572	3.51528e-05	5.5646e-05	5.92046e-05	9.22921	14.8915	21.4843	0.981072	0.723501	0.737459	0.0381697	0.410298	0.0280168	0.0243821	1.8744
Importin subunit alpha-2	Arabidopsis thaliana	2	F4JL11	0.000401285	0.000417841	0.000298429	0.000352199	0.000388652	0.000465173	0.000382684	0.000383181	0.000391554	0.000330459	0.000343018	0.000278704	0.000243647	0.000257247	0.000371681	0.00039061	0.000280654	4.75408e-05	4.821e-05	4.40093e-05	12.7907	12.3422	15.681	1.05093	0.755094	0.718502	0.0387742	0.469838	0.0202358	0.0336332	1.6573
Acetyl-coenzyme A carboxylase carboxyl transferase subunit alpha, chloroplastic	Pisum sativum	1	Q41008	6.34186e-05	6.38735e-05	9.95248e-05	9.19586e-05	4.69328e-05	6.33654e-05	7.76142e-05	7.52409e-05	8.30823e-05	8.9539e-05	9.50684e-05	9.66449e-05	9.97644e-05	0.000135389	7.31416e-05	7.77684e-05	0.000106717	2.18945e-05	9.75504e-06	1.92144e-05	29.9344	12.5437	18.005	1.06326	1.45904	1.37224	0.0388854	0.5	0.0184577	0.0369154	1.8299
Probable phospholipid hydroperoxide glutathione peroxidase	Spinacia oleracea	1	O23814	1.86034e-05	2.01096e-05	2.95414e-05	2.27933e-05	2.82349e-05	1.50257e-05	2.1315e-05	1.68486e-05	1.34227e-05	1.62423e-05	2.07e-05	9.9322e-06	1.39905e-05	1.4416e-05	2.38565e-05	1.65709e-05	1.47597e-05	4.85423e-06	2.95762e-06	4.44605e-06	20.3476	17.8483	30.123	0.694604	0.618685	0.890701	0.0397274	0.0440863	0.0254428	0.272326	2.0661
Mitochondrial outer membrane protein porin 5	Oryza sativa subsp. japonica	2	Q84P97	0.000658538	0.00070044	0.000685767	0.000509298	0.000640145	0.000720444	0.00081754	0.000649169	0.000627006	0.000676343	0.000706462	0.000851227	0.000730481	0.000972085	0.000638838	0.0006981	0.000815064	7.61044e-05	7.53112e-05	0.000122355	11.913	10.788	15.0117	1.09277	1.27585	1.16755	0.0417643	0.224846	0.0198949	0.0583086	1.9384
DnaJ protein homolog ANJ1	Atriplex nummularia	1	P43644	0.000255852	0.000311004	0.000313567	0.000199133	0.000294503	0.000339234	0.00041106	0.000332732	0.000306	0.000380123	0.000314931	0.00041122	0.000310227	0.000441678	0.000274812	0.00035383	0.000369514	4.81827e-05	4.15706e-05	6.69358e-05	17.533	11.7488	18.1145	1.28753	1.34461	1.04433	0.0464229	0.0280691	0.0453295	0.418737	1.8677
60S ribosomal protein L26-2	Arabidopsis thaliana	3	Q9FJX2	0.000799318	0.000749424	0.000849947	0.000829895	0.000714426	0.000726842	0.000794987	0.000625674	0.000844973	0.0010417	0.00106897	0.00103925	0.000846004	0.00133699	0.000788602	0.000806836	0.0010728	5.61697e-05	0.0001549	0.000201966	7.12269	19.1985	18.8261	1.02312	1.36038	1.32964	0.0464229	0.484908	0.0226648	0.0414056	1.859
Ribonuclease TUDOR 2	Arabidopsis thaliana	1	Q9FLT0	2.80261e-05	3.14495e-05	3.31939e-05	3.28675e-05	4.51142e-05	2.33153e-05	2.28679e-05	2.56979e-05	2.2134e-05	2.04398e-05	2.55929e-05	1.92759e-05	3.42446e-05	1.5469e-05	3.41302e-05	2.2891e-05	2.36456e-05	6.47236e-06	1.91315e-06	8.20738e-06	18.9637	8.35768	34.71	0.670695	0.692805	1.03297	0.0468208	0.0350133	0.0390939	0.422308	1.7578
Antifungal protein ginkbilobin-like protein	Pinus pinaster	2	D9IWE0	7.96446e-05	0.000125115	0.000417753	0.000303398	0.000636236	6.83299e-05	8.49537e-05	6.13705e-05	0.00020236	5.05756e-05	0.000253257	0.000584072	0.000161525	0.000203685	0.000312429	9.3518e-05	0.000300635	0.000226551	6.21128e-05	0.000192641	72.5126	66.4179	64.0782	0.299325	0.962248	3.21472	0.0473589	0.0257203	0.450372	0.0509746	0.21634
UDP-glucuronic acid decarboxylase 4	Arabidopsis thaliana	4	Q8S8T4	0.000424814	0.000610791	0.000436755	0.000452283	0.00047378	0.000485413	0.000580884	0.000535915	0.000445546	0.000601664	0.000652737	0.000676406	0.000508727	0.000676828	0.000479685	0.000529884	0.000628674	7.55451e-05	6.49619e-05	8.07539e-05	15.7489	12.2596	12.8451	1.10465	1.3106	1.18644	0.0476984	0.162876	0.0209101	0.0940867	2.0208
Cytochrome c oxidase subunit 6b-3	Arabidopsis thaliana	2	Q9SUD3	0.000227547	0.000200355	0.0002155	0.0002265	0.000136118	0.000201151	0.000243321	0.000218343	0.000319619	0.000210414	0.000326633	0.000308346	0.000229108	0.000318431	0.000201204	0.000238569	0.00029563	3.79972e-05	4.79417e-05	4.4974e-05	18.8849	20.0955	15.2129	1.18571	1.4693	1.23918	0.0476984	0.162876	0.0209101	0.0940867	2.0431
Nucleoside diphosphate kinase 1	Nicotiana tabacum	1	Q56E62	2.90147e-05	0.000154726	1.93925e-05	2.60063e-05	3.42525e-05	2.40561e-05	2.32504e-05	8.94408e-06	2.4641e-05	2.88911e-05	1.69648e-05	7.89423e-06	1.24544e-05	2.43051e-05	5.26784e-05	2.19565e-05	1.54046e-05	5.72987e-05	7.59442e-06	6.99436e-06	108.771	34.5884	45.4042	0.416803	0.292428	0.701597	0.0502156	-99	-99	-99	1.3119
RuBisCO large subunit-binding protein subunit alpha, chloroplastic	Chlamydomonas reinhardtii	1	Q42694	4.06939e-06	3.42498e-06	7.41696e-06	2.74826e-06	1.14809e-05	2.31366e-06	1.15585e-06	3.77681e-06	4.04957e-06	2.06531e-06	1.55977e-06	3.28221e-06	1.00437e-06	2.41237e-06	5.82809e-06	2.67224e-06	2.06468e-06	3.63427e-06	1.21588e-06	9.97074e-07	62.3578	45.5005	48.2919	0.45851	0.354263	0.77264	0.052265	-99	-99	-99	1.7383
Protein argonaute 1B	Oryza sativa subsp. japonica	2	Q7XSA2	0.000160937	0.000211773	1.58835e-05	7.48452e-05	0.000186092	0.000237984	4.59579e-05	0.000220748	0.000182724	0.000208738	7.08861e-05	4.49696e-05	1.63458e-05	4.54677e-05	0.000129906	0.00017923	4.44173e-05	8.19371e-05	7.7169e-05	2.22861e-05	63.0741	43.0557	50.1745	1.37969	0.341919	0.247822	0.060205	-99	-99	-99	1.1491
Acetylglutamate kinase, chloroplastic	Arabidopsis thaliana	1	Q9SCL7	1.53372e-05	7.31443e-06	2.47326e-05	1.98776e-05	1.32701e-05	1.08466e-05	9.9193e-06	7.83129e-06	1.10314e-05	8.24223e-06	8.45686e-06	6.67239e-06	9.04124e-06	6.50931e-06	1.61064e-05	9.57416e-06	7.66995e-06	6.6062e-06	1.47253e-06	1.27042e-06	41.016	15.3803	16.5636	0.594433	0.476206	0.801109	0.061685	-99	-99	-99	1.9705
Two-on-two hemoglobin-3	Arabidopsis thaliana	1	Q67XG0	8.45604e-05	8.22152e-05	7.66014e-05	0.000113454	3.87671e-05	6.01066e-05	4.17958e-05	5.56053e-05	2.316e-05	2.52758e-05	2.73315e-05	2.53659e-05	1.90559e-05	8.12454e-05	7.91197e-05	4.11887e-05	3.82497e-05	2.67055e-05	1.69141e-05	2.88804e-05	33.7533	41.0649	75.5049	0.520587	0.48344	0.928644	0.0644782	-99	-99	-99	1.776
Glyceraldehyde-3-phosphate dehydrogenase, cytosolic	Ginkgo biloba	1	Q39769	0.000211824	0.000210844	0.000109402	0.000221203	0.000289904	0.000268356	0.000123325	9.45056e-05	0.000492133	0.000116507	0.000198368	9.09242e-05	2.89792e-06	7.81654e-05	0.000208635	0.000218965	9.25888e-05	6.44686e-05	0.000167478	8.05077e-05	30.9001	76.4859	86.9518	1.04951	0.443783	0.422847	0.0719756	-99	-99	-99	1.1253
Proliferating cell nuclear antigen	Pisum sativum	1	O82134	3.04629e-05	5.12246e-05	1.1107e-05	3.85069e-05	2.01038e-05	5.6983e-05	3.63616e-05	3.12509e-05	5.66124e-05	4.32408e-05	0.000116043	5.72732e-05	4.02285e-05	4.38312e-05	3.0281e-05	4.48898e-05	6.43439e-05	1.56329e-05	1.16741e-05	3.52378e-05	51.6261	26.0061	54.7647	1.48244	2.12489	1.43338	0.0731155	-99	-99	-99	1.693
Soluble inorganic pyrophosphatase 1, chloroplastic	Chlamydomonas reinhardtii	1	Q93Y52	2.47093e-05	2.58779e-06	1.48046e-05	6.03692e-06	6.40817e-06	2.44987e-05	2.33156e-05	1.79528e-05	1.96537e-05	3.58381e-05	2.88194e-05	2.79836e-05	2.62237e-05	1.06172e-05	1.09094e-05	2.42518e-05	2.3411e-05	8.92834e-06	7.00001e-06	8.59753e-06	81.8411	28.8639	36.7244	2.22302	2.14595	0.96533	0.0811522	-99	-99	-99	1.6343
Chaperonin CPN60, mitochondrial	Arabidopsis thaliana	1	P29197	0.000448501	0.000536608	5.13121e-06	0.00032338	0.000462078	0.000512112	0.00046965	0.000345143	4.07414e-05	0.000518832	2.00522e-05	1.0218e-05	0.000332108	3.02983e-06	0.000355139	0.000377296	9.13521e-05	0.000210117	0.000200649	0.000160656	59.1648	53.1808	175.864	1.06239	0.257229	0.242123	0.0877857	-99	-99	-99	1.4134
Cysteine synthase, chloroplastic/chromoplastic	Capsicum annuum	1	P31405	8.82535e-05	7.08881e-05	2.75511e-05	4.00893e-05	8.78215e-05	0.000107827	7.36127e-05	6.74987e-05	4.8511e-05	5.83701e-05	6.96679e-05	2.75281e-05	2.7026e-05	1.36477e-05	6.29207e-05	7.1164e-05	3.44674e-05	2.78279e-05	2.25858e-05	2.43315e-05	44.2269	31.7377	70.5928	1.13101	0.547791	0.484338	0.104202	-99	-99	-99	1.1659
Valine--tRNA ligase, mitochondrial 1	Arabidopsis thaliana	1	P93736	1.85484e-05	5.34807e-06	1.17217e-05	8.14148e-06	2.21918e-05	3.09197e-05	1.54308e-05	5.07217e-06	1.01106e-05	2.17483e-06	2.84786e-06	6.10322e-06	3.77328e-06	2.85436e-06	1.31903e-05	1.27416e-05	3.89468e-06	7.05131e-06	1.13476e-05	1.5352e-06	53.4584	89.0596	39.4178	0.965985	0.295269	0.305666	0.111219	-99	-99	-99	1.3058
Isocitrate dehydrogenase [NADP]	Solanum tuberosum	1	P50217	1.26034e-05	3.72905e-05	3.05466e-05	5.29394e-05	6.16489e-05	1.04088e-05	8.62867e-06	6.36499e-06	1.2439e-05	4.19175e-05	3.05994e-05	3.13675e-05	7.50564e-06	3.04023e-05	3.90058e-05	1.59518e-05	2.49687e-05	1.92252e-05	1.46869e-05	1.16495e-05	49.2882	92.0704	46.6563	0.40896	0.640129	1.56526	0.119689	-99	-99	-99	1.0853
Em-like protein	Picea glauca	3	Q40864	0.000123571	4.98664e-05	0.000120243	0.000317464	0.000317864	8.74381e-05	0.000112051	5.01754e-05	8.59611e-05	2.46418e-05	0.000102487	7.09398e-05	0.000107412	6.01502e-05	0.000185802	7.20534e-05	8.52472e-05	0.00012392	3.44833e-05	2.32598e-05	66.6948	47.858	27.2851	0.387797	0.458808	1.18311	0.142885	-99	-99	-99	1.4425
Unknown protein 26 (Fragments)	Pseudotsuga menziesii	1	P85953	3.8853e-05	2.78059e-05	7.23184e-05	0.000190648	6.18152e-05	3.31408e-05	9.28034e-06	2.38798e-05	5.01762e-05	2.83394e-05	4.66129e-05	3.63937e-05	4.05339e-05	3.18481e-05	7.82881e-05	2.89633e-05	3.88472e-05	6.52597e-05	1.48415e-05	6.27581e-06	83.3584	51.2426	16.1551	0.369958	0.496208	1.34125	0.143499	-99	-99	-99	1.1856
Pyruvate kinase 1, cytosolic	Oryza sativa subsp. japonica	1	Q2RAK2	9.25393e-06	1.13325e-05	2.77206e-06	9.62227e-06	1.55646e-05	2.96663e-06	8.66644e-06	1.39022e-06	5.8358e-06	1.56155e-06	1.29819e-05	5.47739e-06	2.19441e-06	3.80803e-06	9.70907e-06	4.08413e-06	6.11542e-06	4.6168e-06	3.11991e-06	4.76981e-06	47.5515	76.3911	77.9965	0.420651	0.629867	1.49736	0.143499	-99	-99	-99	1.0511
EH domain-containing protein 1	Arabidopsis thaliana	2	Q94CF0	5.72761e-05	7.27741e-05	5.5949e-05	0.00031246	5.46982e-05	5.59638e-05	4.5782e-05	5.47307e-05	4.96885e-05	6.62976e-05	2.04659e-05	5.45841e-05	4.73915e-05	6.87942e-05	0.000110631	5.44925e-05	4.78089e-05	0.000113063	7.75457e-06	2.02822e-05	102.198	14.2305	42.4234	0.492559	0.432146	0.877349	0.157949	-99	-99	-99	1.1482
Protein SLE1	Glycine max	1	I1N2Z5	4.12671e-06	3.14009e-06	8.29705e-06	2.43766e-05	8.21387e-06	2.04596e-05	8.19803e-06	5.56282e-06	1.33937e-05	1.13722e-05	2.00157e-05	2.22959e-05	1.9051e-05	1.83142e-05	9.63085e-06	1.17973e-05	1.99192e-05	8.56808e-06	5.69183e-06	1.73087e-06	88.9649	48.2471	8.68948	1.22494	2.06827	1.68846	0.166484	-99	-99	-99	1.7263
17.1 kDa class II heat shock protein	Pisum sativum	1	P19242	1.85793e-06	0.000142662	0.00035143	0.000323859	0.000389485	6.53408e-06	5.51864e-06	3.94531e-06	0.000271395	3.63852e-06	3.41673e-05	4.12472e-05	4.87795e-05	6.65134e-05	0.000241859	5.82064e-05	4.76769e-05	0.000164289	0.000119182	1.3903e-05	67.9277	204.758	29.1609	0.240663	0.197127	0.8191	0.167677	-99	-99	-99	1.693
FRIGIDA-like protein 4a	Arabidopsis thaliana	1	Q9LUV4	0.00056662	0.000680461	0.000604075	1.49838e-06	0.000590001	3.40731e-07	0.00059263	0.000659667	0.000462111	5.23016e-07	2.79949e-06	0.000549222	4.72089e-07	1.40889e-06	0.000488531	0.000343054	0.000138476	0.000275582	0.000320736	0.000273833	56.4104	93.4942	197.748	0.702216	0.283453	0.403655	0.193427	-99	-99	-99	1.4102
UTP--glucose-1-phosphate uridylyltransferase	Pyrus pyrifolia	1	O64459	0.000359744	6.66436e-05	0.000216806	0.000317357	0.00026584	0.000340501	6.79925e-05	0.000145857	0.000374302	4.50979e-05	6.29528e-05	9.06261e-05	0.000196071	8.54133e-06	0.000245278	0.00019475	8.95477e-05	0.000113404	0.000153571	7.87774e-05	46.2347	78.8554	87.9725	0.793997	0.365086	0.459809	0.205975	-99	-99	-99	1.4767
Phosphoenolpyruvate carboxylase 2	Mesembryanthemum crystallinum	1	P16097	9.9074e-06	7.47034e-05	5.45547e-05	1.40659e-05	4.31304e-05	7.21718e-05	0.000174294	1.32277e-05	6.98477e-06	0.000171127	0.00014065	0.000206661	2.11575e-05	0.000205473	3.92724e-05	8.7561e-05	0.000143485	2.73928e-05	8.17935e-05	8.7189e-05	69.7508	93.4131	60.7651	2.22958	3.6536	1.63869	0.205975	-99	-99	-99	1.6893
Zinc finger protein MAGPIE	Arabidopsis thaliana	1	Q9ZWA6	4.1555e-06	4.1865e-06	1.03973e-05	1.29208e-05	5.34538e-06	3.02379e-06	5.7868e-06	2.28208e-06	2.15371e-06	4.52948e-06	2.77834e-06	4.37282e-06	5.97728e-06	6.70164e-06	7.4011e-06	3.55517e-06	4.95752e-06	4.01677e-06	1.56498e-06	1.74858e-06	54.2727	44.0198	35.2712	0.480357	0.669836	1.39445	0.229269	-99	-99	-99	1.0576
Glucose-6-phosphate isomerase, cytosolic B	Oryza sativa subsp. japonica	1	P42863	1.75853e-05	2.92881e-05	1.32454e-05	2.66468e-05	6.20278e-05	1.81534e-05	2.98882e-05	2.44425e-05	2.40492e-05	2.38535e-05	5.92416e-05	0.000297752	2.33506e-05	7.48358e-05	2.97587e-05	2.40774e-05	0.000113795	1.91839e-05	4.15461e-06	0.000124518	64.4647	17.2553	109.423	0.809087	3.82393	4.72623	0.236252	-99	-99	-99	1.3528
NADH dehydrogenase [ubiquinone] iron-sulfur protein 8, mitochondrial	Nicotiana tabacum	3	O24143	0.00076204	0.000213631	0.000253162	0.000270681	0.00140949	0.000231293	0.000305799	0.000223253	0.000221317	0.000212554	0.000264998	0.00026733	0.000229525	0.000239661	0.000581802	0.000238843	0.000250379	0.000514274	3.8018e-05	1.87157e-05	88.3934	15.9176	7.47495	0.410523	0.43035	1.0483	0.248365	-99	-99	-99	1.2848
Prohibitin-5, mitochondrial	Arabidopsis thaliana	1	Q9LY99	1.88578e-05	1.57795e-05	1.66741e-05	4.53943e-06	5.43355e-06	3.18868e-06	1.6177e-06	5.5375e-06	1.01212e-05	2.64237e-05	3.17328e-06	4.88389e-05	3.39816e-05	3.24695e-05	1.22569e-05	9.37776e-06	2.96158e-05	6.73812e-06	1.00547e-05	1.91131e-05	54.9743	107.219	64.5369	0.765102	2.41626	3.15809	0.248365	-99	-99	-99	1.3944
Provicilin (Fragment)	Pisum sativum	1	P02855	0.000114147	1.20159e-05	1.02369e-05	1.99363e-05	0.000139731	2.94054e-05	2.24432e-05	9.80194e-06	3.69738e-05	1.48614e-05	7.01319e-06	1.10023e-05	9.32e-06	2.95138e-05	5.92134e-05	2.26971e-05	1.42123e-05	6.25894e-05	1.09153e-05	1.03312e-05	105.701	48.0909	72.6918	0.383311	0.240019	0.626172	0.284872	-99	-99	-99	1.384
Aldo-keto reductase family 4 member C10	Arabidopsis thaliana	1	Q84TF0	0.000442464	0.000447431	0.000310099	0.000414974	0.000433407	2.92565e-05	0.000542049	0.000404716	8.41142e-06	0.000491286	3.68479e-05	0.000109057	0.000331923	0.000322505	0.000409675	0.000295144	0.000200083	5.70246e-05	0.000257076	0.000149778	13.9195	87.1018	74.8579	0.720434	0.488395	0.677917	0.291875	-99	-99	-99	1.4126
26S proteasome non-ATPase regulatory subunit 1 homolog B	Arabidopsis thaliana	1	Q9MAT0	9.906e-06	9.08209e-06	3.02796e-05	3.99459e-05	1.17039e-05	1.38899e-05	6.99302e-06	1.07357e-05	2.52976e-05	5.83678e-06	1.01279e-05	1.3202e-05	4.74468e-06	4.44287e-06	2.01835e-05	1.25506e-05	8.12938e-06	1.40824e-05	7.80282e-06	4.27289e-06	69.7718	62.1708	52.561	0.621825	0.402774	0.647728	0.291875	-99	-99	-99	1.4587
ATPase ARSA1	Chlamydomonas reinhardtii	1	A8JGB0	4.90294e-06	1.09045e-05	1.66406e-06	3.34384e-06	4.88366e-06	8.20082e-06	8.94225e-06	4.02647e-06	1.2098e-05	5.04249e-06	6.56969e-06	1.02808e-05	0.000370904	4.13508e-06	5.1398e-06	7.66201e-06	9.79724e-05	3.48782e-06	3.22826e-06	0.000181972	67.8591	42.1333	185.738	1.49072	19.0615	12.7868	0.294809	-99	-99	-99	1.1346
Nucleoside diphosphate kinase	Helianthus annuus	2	Q96559	1.89808e-05	3.37223e-05	2.21588e-05	1.0373e-05	7.95743e-06	5.69937e-06	3.97111e-05	2.599e-05	2.0643e-05	4.04663e-05	0.000460073	2.55513e-05	1.27327e-05	0.000484009	1.86385e-05	2.6502e-05	0.000245591	1.02766e-05	1.44639e-05	0.000261716	55.1365	54.5769	106.566	1.4219	13.1766	9.26691	0.294809	-99	-99	-99	1.6543
Probable protein phosphatase 2C 44	Oryza sativa subsp. japonica	1	Q0JAA0	1.95766e-05	1.40694e-05	2.09498e-05	1.78112e-05	1.64552e-05	3.33296e-06	9.10851e-05	1.18241e-05	0.000102972	1.78549e-05	9.08225e-05	8.31891e-05	1.81054e-05	2.92631e-05	1.77724e-05	4.54137e-05	5.53451e-05	2.68329e-06	4.7585e-05	3.6973e-05	15.098	104.781	66.8045	2.55529	3.11409	1.21869	0.319819	-99	-99	-99	1.3328
Calcium-dependent protein kinase 12	Oryza sativa subsp. japonica	1	Q7XSQ5	7.13598e-05	0.000112778	0.000608892	5.74635e-05	0.000442714	9.41648e-05	8.71442e-05	8.35866e-05	6.83771e-05	9.83538e-05	4.98113e-05	6.09029e-05	0.000313224	5.99045e-05	0.000258641	8.63253e-05	0.000120961	0.000251685	1.15807e-05	0.000128274	97.3104	13.4152	106.046	0.333764	0.467678	1.40122	0.319819	-99	-99	-99	1.0494
Catalase isozyme 2	Cucurbita pepo	1	P48351	0.00131644	0.000240113	0.000528742	0.000431239	0.000774176	0.000618949	0.000477821	0.000434057	0.000688545	0.000272265	0.00253799	0.00142463	0.000718646	0.000303353	0.000658142	0.000498327	0.00124615	0.000415271	0.000163086	0.000977722	63.0974	32.7266	78.4592	0.757173	1.89344	2.50067	0.342519	-99	-99	-99	1.099
ATP synthase subunit d, mitochondrial	Arabidopsis thaliana	1	Q9FT52	1.01097e-05	1.32069e-05	1.82426e-05	5.28129e-06	9.98955e-06	4.02505e-05	1.94945e-06	1.65576e-05	6.76182e-06	6.58944e-06	3.2081e-05	4.6212e-05	4.56381e-06	2.06319e-05	1.1366e-05	1.44218e-05	2.58722e-05	4.77424e-06	1.53888e-05	1.76424e-05	42.0046	106.706	68.1907	1.26885	2.27628	1.79397	0.439803	-99	-99	-99	1.2903
rRNA 2'-O-methyltransferase fibrillarin 2	Arabidopsis thaliana	5	Q94AH9	0.000775524	0.000553532	0.000771885	0.00318725	0.00245312	0.000588674	0.000607944	0.00209318	0.0019664	0.000710908	0.000857654	0.000452854	0.000762919	0.000610344	0.00154826	0.00119342	0.000670943	0.00119315	0.000766223	0.000177535	77.0638	64.2039	26.4605	0.770814	0.433352	0.562201	0.460375	-99	-99	-99	1.2414
Serine hydroxymethyltransferase 7	Arabidopsis thaliana	1	Q84WV0	1.56071e-05	1.41299e-05	2.00664e-05	3.25665e-05	5.82968e-06	2.38052e-05	1.486e-05	1.53751e-05	1.67072e-05	1.40648e-05	2.97124e-05	2.0819e-05	0.000256147	7.05751e-06	1.76399e-05	1.69625e-05	7.84341e-05	9.80594e-06	3.94411e-06	0.000118842	55.5895	23.252	151.518	0.961596	4.4464	4.62398	0.52655	-99	-99	-99	1.1263
Nucleoid-associated protein At4g30620, chloroplastic	Arabidopsis thaliana	1	Q9M098	1.95538e-05	2.29189e-05	0.000105865	0.000113638	4.65468e-05	8.64845e-05	1.30947e-05	1.25887e-05	8.49956e-05	9.00863e-05	3.07237e-05	3.12613e-05	2.80424e-05	1.53419e-05	6.17046e-05	5.745e-05	2.63423e-05	4.51609e-05	4.0764e-05	7.46753e-06	73.1889	70.9557	28.3481	0.931049	0.42691	0.458526	0.553536	-99	-99	-99	1.1509
ABC transporter E family member 2	Arabidopsis thaliana	1	Q8LPJ4	5.83143e-05	1.6599e-05	1.36027e-05	1.79539e-05	1.71712e-05	9.81545e-06	2.29303e-05	1.86438e-05	2.31713e-05	0.00100885	0.00207838	1.43743e-05	1.70166e-05	9.68917e-05	2.47282e-05	0.000216682	0.000551667	1.88473e-05	0.000442868	0.00101853	76.2179	204.386	184.628	8.76255	22.3092	2.54597	0.603075	-99	-99	-99	1.0973
Sulfite reductase [ferredoxin], chloroplastic (Fragment)	Glycine max	1	Q9AWB2	1.19729e-05	5.03691e-05	0.000110374	4.48476e-05	2.44066e-05	3.85232e-05	1.21812e-05	0.000128236	2.83199e-05	5.52937e-05	0.000300602	3.93982e-05	0.000119532	5.14131e-06	4.8394e-05	5.25108e-05	0.000116169	3.79468e-05	4.5137e-05	0.00013197	78.4123	85.9575	113.602	1.08507	2.40047	2.21228	0.830511	-99	-99	-99	1.0434
Multiple organellar RNA editing factor 8, chloroplastic/mitochondrial	Arabidopsis thaliana	1	Q9LKA5	0.00011652	0.000104811	0.00011053	7.82777e-05	0.000113881	0.000141543	0.000147377	0.000126646	0.000146769	0.00014051	0.000122467	9.71772e-05	0.000100811	0.000125886	0.000104804	0.000140569	0.000111585	1.54604e-05	8.36045e-06	1.4681e-05	14.7518	5.94757	13.1568	1.34126	1.06471	0.793811	0.0104469	0.00766502	0.37408	0.0153039	0.62364
Malate dehydrogenase 1, cytoplasmic	Arabidopsis thaliana	2	P93819	0.00421425	0.00385272	0.00460102	0.00454481	0.00412641	0.00379634	0.00235777	0.00274705	0.00313825	0.00354052	0.00532474	0.00397948	0.00372251	0.00428481	0.00426784	0.00311599	0.00432788	0.000309404	0.000581938	0.00070319	7.24966	18.6759	16.2479	0.730108	1.01407	1.38893	0.0159229	0.0122265	0.401509	0.0185764	0.049156
Peroxisomal fatty acid beta-oxidation multifunctional protein	Oryza sativa subsp. japonica	1	Q8W1L6	0.000310386	0.000295136	0.000427944	0.000398186	0.000353794	0.000230363	0.000258381	0.00016093	0.000211617	0.000215051	0.000242933	0.00024651	0.000241255	0.00052287	0.000357089	0.000215268	0.000313392	5.64349e-05	3.55408e-05	0.000139669	15.8041	16.51	44.5669	0.602842	0.877629	1.45582	0.0192272	0.00773844	0.142525	0.0876726	0.68791
Serine carboxypeptidase 3	Hordeum vulgare	1	P21529	6.4226e-05	9.23166e-05	4.32852e-05	6.68151e-05	9.29175e-05	0.000115453	0.000108934	8.78953e-05	7.25588e-05	0.000105611	6.03291e-05	4.40764e-05	7.12438e-05	6.327e-05	7.19121e-05	9.80905e-05	5.97298e-05	2.09889e-05	1.75457e-05	1.1409e-05	29.1868	17.8873	19.101	1.36403	0.830595	0.608926	0.0310726	0.061574	0.177092	0.0154448	0.48699
Peptide methionine sulfoxide reductase A4, chloroplastic	Oryza sativa subsp. japonica	3	Q336R9	0.0001289	0.000125235	0.000152986	0.00013677	0.000154346	8.77603e-05	8.74929e-05	7.12545e-05	0.000152707	0.00012221	0.000152623	0.000186442	0.000144485	0.00018936	0.000139648	0.000104285	0.000168228	1.34673e-05	3.28332e-05	2.29895e-05	9.64377	31.4842	13.6657	0.746773	1.20466	1.61315	0.0326161	0.0966573	0.122363	0.0141904	0.8314
Chaperone protein dnaJ A6	Oryza sativa subsp. japonica	1	Q0JB88	0.000264586	0.000308281	0.000366898	0.000291512	0.000321822	0.00036075	0.000438635	0.000372264	0.000364983	0.000408392	0.000287411	0.000345745	0.000330552	0.000369395	0.00031062	0.000389005	0.000333276	3.80211e-05	3.35212e-05	3.45016e-05	12.2404	8.61717	10.3523	1.25235	1.07294	0.856739	0.0379522	0.0189167	0.249183	0.0704746	0.76784
Cysteine proteinase inhibitor A	Helianthus annuus	1	Q10992	0.000722255	0.000666602	0.00108242	0.000802554	0.000860613	0.000594691	0.000695859	0.000647166	0.000795787	0.000564362	0.000901622	0.00094745	0.000718095	0.000928342	0.000826888	0.000659573	0.000873877	0.000160985	9.12409e-05	0.000105542	19.4687	13.8333	12.0774	0.797657	1.05683	1.32491	0.0397274	0.0440863	0.272326	0.0254428	0.24043
60S ribosomal protein L12	Prunus armeniaca	2	O50003	0.00196497	0.00223105	0.00306765	0.00217301	0.00207271	0.00191025	0.00226333	0.00208019	0.00196759	0.00205815	0.00251176	0.00248857	0.0023459	0.00244176	0.00230188	0.0020559	0.002447	0.000439902	0.000134757	7.34166e-05	19.1105	6.55466	3.00027	0.893138	1.06304	1.19023	0.0476984	0.162876	0.0940867	0.0209101	0.33385
Uncharacterized protein At2g24330	Arabidopsis thaliana	1	Q9ZQ34	3.69841e-05	4.58797e-05	4.43789e-06	3.66089e-05	4.17246e-06	4.48956e-05	4.33763e-05	4.80657e-05	4.70644e-05	5.12836e-05	4.34664e-05	8.83019e-06	4.45402e-05	4.4421e-05	2.56166e-05	4.69371e-05	3.53145e-05	1.98055e-05	3.04258e-06	1.76627e-05	77.3151	6.48224	50.0156	1.83229	1.37858	0.752379	0.0490108	0.0233466	0.221794	0.097428	0.7959
Glyceraldehyde-3-phosphate dehydrogenase GAPCP2, chloroplastic	Arabidopsis thaliana	2	Q5E924	0.000263726	0.00025934	0.000200108	0.000242019	0.000443365	0.000287166	0.00027325	0.000253907	0.000237485	0.000320033	0.000208934	0.000159267	0.000239064	0.000183733	0.000281712	0.000274368	0.00019775	9.37959e-05	3.17385e-05	3.42021e-05	33.295	11.5679	17.2957	0.973934	0.701958	0.720745	0.050144	-99	-99	-99	1.449
Triosephosphate isomerase, chloroplastic	Spinacia oleracea	1	P48496	0.000334941	0.000196708	0.000251591	0.00021634	0.000327519	0.000122774	0.000283857	0.000177948	0.000198319	0.000171927	0.000211806	0.000140135	0.000160863	0.000135993	0.00026542	0.000190965	0.000162199	6.32669e-05	5.8875e-05	3.48146e-05	23.8365	30.8302	21.4641	0.719483	0.611105	0.849366	0.052265	-99	-99	-99	1.9475
40S ribosomal protein S17-3	Arabidopsis thaliana	2	Q9SQZ1	0.000403957	0.000406913	0.00045145	0.00042761	0.000280601	0.000313915	0.000410024	0.000352178	0.000380965	0.000495092	0.000602645	0.000540106	0.000417335	0.000673005	0.000394106	0.000390435	0.000558273	6.62482e-05	6.84569e-05	0.000108514	16.8097	17.5335	19.4375	0.990685	1.41655	1.42987	0.0530928	-99	-99	-99	1.8049
40S ribosomal protein S10-2	Arabidopsis thaliana	2	Q9FFS8	0.00135659	0.00175957	0.00156453	0.00139689	0.0014056	0.00147298	0.00155601	0.00174018	0.0012404	0.0014656	0.00126609	0.00121393	0.00113848	0.00139019	0.00149664	0.00149503	0.00125217	0.000167031	0.000180285	0.000105879	11.1604	12.0589	8.45564	0.998929	0.83666	0.837556	0.0547144	-99	-99	-99	1.6279
Universal stress protein PHOS32	Arabidopsis thaliana	1	Q8VYN9	0.00126398	0.00114135	0.00157464	0.00147118	0.000996728	0.00120364	0.00135116	0.00137726	0.00147393	0.00143562	0.00153056	0.00147594	0.00154394	0.00197422	0.00128958	0.00136832	0.00163116	0.000235916	0.000103893	0.000230586	18.294	7.5927	14.1363	1.06106	1.26488	1.19209	0.0550657	-99	-99	-99	1.6494
V-type proton ATPase subunit D	Arabidopsis thaliana	1	Q9XGM1	9.91651e-05	7.69818e-05	5.7875e-05	1.53385e-05	1.79335e-05	1.43402e-05	1.3102e-05	1.80911e-05	1.28378e-05	1.46845e-05	1.52664e-05	1.34527e-05	5.85221e-05	5.67097e-05	5.34588e-05	1.46111e-05	3.59877e-05	3.66644e-05	2.09829e-06	2.4996e-05	68.5844	14.3609	69.4571	0.273316	0.673186	2.46304	0.0570519	-99	-99	-99	0.83919
Subtilisin-like protease SBT1.9	Arabidopsis thaliana	1	Q9FHA4	2.85036e-05	8.62308e-05	0.000123578	0.000149596	5.17427e-05	7.41667e-05	2.20216e-05	1.20395e-05	2.1527e-05	1.33642e-05	7.72644e-05	0.000106178	1.45371e-05	3.13425e-05	8.79301e-05	2.86238e-05	5.73306e-05	4.97929e-05	2.5865e-05	4.19925e-05	56.6278	90.3621	73.2463	0.325529	0.652001	2.0029	0.061685	-99	-99	-99	0.89529
Probable WRKY transcription factor 20	Arabidopsis thaliana	2	Q93WV0	8.09201e-05	6.91249e-05	0.000111086	0.000108713	7.63675e-05	9.88258e-05	0.000118835	7.0669e-05	7.86348e-05	0.000101076	0.000112816	0.000130776	0.00010877	0.000139445	8.92423e-05	9.36081e-05	0.000122952	1.9339e-05	1.91689e-05	1.45726e-05	21.6702	20.4778	11.8522	1.04892	1.37773	1.31348	0.063066	-99	-99	-99	1.7945
Thioredoxin H-type	Picea mariana	3	O65049	9.55209e-05	8.55998e-05	9.96858e-05	9.91818e-05	9.58889e-05	7.06247e-05	8.16269e-05	7.17766e-05	7.91809e-05	8.10025e-05	0.00012082	7.83992e-05	5.84513e-05	7.25204e-05	9.51754e-05	7.68423e-05	8.25478e-05	5.67267e-06	5.24378e-06	2.68526e-05	5.96022	6.82408	32.5298	0.807375	0.867322	1.07425	0.0631112	-99	-99	-99	1.1068
Dihydrolipoyl dehydrogenase, mitochondrial	Pisum sativum	2	P31023	7.19195e-05	4.7248e-05	8.16867e-05	0.000101354	5.77168e-05	4.81782e-05	3.47678e-05	3.38232e-05	4.04494e-05	6.14967e-05	4.27903e-05	4.83023e-05	5.41741e-05	6.60859e-05	7.19849e-05	4.37431e-05	5.28382e-05	2.10484e-05	1.14528e-05	9.98032e-06	29.24	26.1821	18.8885	0.60767	0.734017	1.20792	0.0642024	-99	-99	-99	1.3592
60S ribosomal protein L7a-1	Arabidopsis thaliana	1	P49692	0.000159614	0.000224602	0.000205692	0.000137117	0.000156237	0.000166589	0.000188966	0.000194351	0.000154431	0.00021468	0.000218014	0.000212624	0.00022479	0.000331898	0.000176653	0.000183803	0.000246832	3.67851e-05	2.37186e-05	5.69291e-05	20.8234	12.9044	23.0639	1.04048	1.39727	1.34291	0.0648979	-99	-99	-99	1.7023
2-dehydro-3-deoxyphosphooctonate aldolase 2	Arabidopsis thaliana	2	Q6NQL4	0.000266424	0.000201473	0.000271158	0.000283993	0.000289909	0.000218168	0.000141686	0.00022357	0.000189186	0.000210351	0.000157801	0.000238523	0.000205055	0.000194039	0.000262591	0.000196592	0.000198854	3.54537e-05	3.33622e-05	3.32695e-05	13.5015	16.9702	16.7306	0.748663	0.757276	1.01151	0.0656868	-99	-99	-99	1.7852
Tubulin beta-2 chain	Glycine max	1	P12460	3.39976e-05	4.89093e-05	3.72137e-05	4.14241e-05	4.43698e-05	5.10516e-05	7.02535e-06	1.10574e-05	2.658e-05	3.45071e-05	2.27872e-05	2.53548e-05	2.27918e-05	1.1547e-05	4.11829e-05	2.60443e-05	2.06202e-05	5.85865e-06	1.79137e-05	6.16848e-06	14.2259	68.7815	29.9147	0.632405	0.500698	0.791736	0.066807	-99	-99	-99	1.8227
Nucleoside diphosphate kinase 2, chloroplastic	Spinacia oleracea	1	Q01402	0.00431265	0.00501078	0.00384437	0.00295309	0.00341515	0.00466207	0.00462123	0.00573046	0.00461603	0.00555373	0.00539934	0.00450595	0.00388124	0.0052765	0.00390721	0.0050367	0.00476576	0.00079666	0.000556451	0.00070997	20.3895	11.0479	14.8973	1.28908	1.21973	0.946205	0.0694401	-99	-99	-99	1.4091
FT-interacting protein 4	Arabidopsis thaliana	1	Q9C8H3	1.30111e-05	1.24647e-05	1.49007e-05	8.98233e-06	1.43723e-05	2.05224e-05	3.55586e-05	1.73381e-05	3.87445e-05	1.92278e-05	2.42759e-05	2.41457e-05	1.15791e-05	7.55117e-06	1.27462e-05	2.62783e-05	1.6888e-05	2.32391e-06	1.00536e-05	8.61423e-06	18.2321	38.258	51.0081	2.06165	1.32494	0.642658	0.0698484	-99	-99	-99	0.68885
L-ascorbate peroxidase 5, peroxisomal	Arabidopsis thaliana	1	Q7XZP5	8.78212e-05	8.5417e-05	6.5739e-05	7.1402e-05	8.8925e-05	8.21467e-05	9.11192e-05	7.89129e-05	8.30012e-05	7.67514e-05	7.29251e-05	7.63431e-05	4.87716e-05	6.29926e-05	7.98608e-05	8.23863e-05	6.52581e-05	1.05756e-05	5.48895e-06	1.23639e-05	13.2426	6.66246	18.9462	1.03162	0.817148	0.792099	0.0719756	-99	-99	-99	1.4729
Proteasome subunit beta type-6	Arabidopsis thaliana	4	Q8LD27	0.000693541	0.00068304	0.000626166	0.000679747	0.000793364	0.00071618	0.00079931	0.000715601	0.000656322	0.00075257	0.000650172	0.000686903	0.0004615	0.00063027	0.000695172	0.000727997	0.000607211	6.08098e-05	5.27257e-05	9.9933e-05	8.74745	7.24257	16.4577	1.04722	0.873469	0.834085	0.0736383	-99	-99	-99	1.1974
Proteasome subunit beta type-5	Spinacia oleracea	1	O24361	6.82487e-05	5.91685e-05	5.12864e-05	7.87915e-05	8.94829e-05	5.60502e-05	6.63583e-05	6.40341e-05	3.59514e-05	6.16714e-05	5.08876e-05	4.46127e-05	5.12275e-05	5.84231e-05	6.93956e-05	5.68131e-05	5.12877e-05	1.52121e-05	1.22744e-05	5.64602e-06	21.9209	21.6049	11.0085	0.818684	0.739063	0.902745	0.0740617	-99	-99	-99	1.6669
Glutathione S-transferase U20	Arabidopsis thaliana	2	Q8L7C9	0.00120103	0.00230487	0.00142123	0.00142855	0.00236514	0.0011558	0.00213928	0.00223633	0.00161349	0.00194428	0.00105623	0.000770847	0.00154321	0.00107002	0.00174416	0.00181783	0.00111008	0.000547469	0.000440029	0.000319992	31.3886	24.2062	28.8261	1.04224	0.636452	0.610659	0.0770842	-99	-99	-99	1.4308
Glycine-rich RNA-binding protein 7	Arabidopsis thaliana	2	Q03250	0.000328641	0.000361831	0.000454724	0.000393789	0.000452004	0.000440861	0.000480849	0.000398594	0.000338362	0.000472796	0.000496182	0.00049244	0.000415052	0.000552698	0.000398198	0.000426292	0.000489093	5.53862e-05	5.88433e-05	5.65364e-05	13.9092	13.8035	11.5594	1.07055	1.22827	1.14732	0.0792051	-99	-99	-99	1.7921
Eukaryotic translation initiation factor 1A	Triticum aestivum	1	P47815	2.4302e-05	2.64146e-06	2.09646e-05	3.34022e-05	2.57951e-05	7.14595e-06	1.45468e-05	1.6612e-05	2.09103e-06	1.63987e-05	1.54868e-05	3.3876e-05	3.04869e-05	2.29732e-05	2.14211e-05	1.13589e-05	2.57057e-05	1.1444e-05	6.45752e-06	8.19563e-06	53.4241	56.8501	31.8826	0.530266	1.20002	2.26305	0.0811522	-99	-99	-99	0.38789
Thioredoxin domain-containing protein PLP3A	Arabidopsis thaliana	1	Q6NPL9	0.000103201	5.47875e-05	0.000126934	0.000103377	9.7131e-05	5.59132e-05	7.91859e-05	2.55602e-05	2.71929e-05	8.50914e-05	6.05004e-05	5.78491e-05	8.43079e-05	8.12245e-05	9.70861e-05	5.45887e-05	7.09705e-05	2.62538e-05	2.79749e-05	1.37213e-05	27.0418	51.2466	19.3339	0.562271	0.731005	1.30009	0.0864458	-99	-99	-99	1.1845
26S proteasome regulatory subunit 8 homolog A	Arabidopsis thaliana	10	Q9C5U3	0.00130065	0.00137025	0.00120029	0.000922442	0.00129998	0.00147058	0.0014255	0.00148175	0.00115439	0.00145683	0.00136473	0.00139146	0.00133703	0.00158435	0.00121872	0.00139781	0.00141939	0.000176351	0.000137698	0.000112195	14.4701	9.851	7.90441	1.14695	1.16466	1.01544	0.0864458	-99	-99	-99	1.5172
18.1 kDa class I heat shock protein (Fragment)	Medicago sativa	2	P27879	3.66536e-05	0.000125516	9.00774e-05	3.68876e-05	0.000146747	0.000148575	0.00013223	0.000266152	0.000265269	0.000129287	0.000138216	0.000179823	3.87287e-05	7.28434e-05	8.71762e-05	0.000188302	0.000107403	5.02704e-05	7.10453e-05	6.35206e-05	57.6653	37.7294	59.1424	2.16002	1.23202	0.570374	0.0869122	-99	-99	-99	0.43852
40S ribosomal protein S13	Glycine max	3	P62302	0.0012916	0.00141245	0.0017931	0.00175332	0.00125522	0.0012781	0.00162309	0.00137293	0.00135875	0.00135306	0.00173608	0.00208111	0.00159835	0.00223943	0.00150114	0.00139719	0.00191374	0.000255481	0.000131556	0.000297277	17.0192	9.41579	15.5338	0.930752	1.27486	1.36971	0.0877857	-99	-99	-99	1.4998
Dynamin-related protein 5A	Glycine max	2	Q39828	6.91569e-05	7.50695e-05	5.60688e-05	6.85513e-05	8.59879e-05	9.20108e-05	7.82713e-05	8.67288e-05	5.97961e-05	6.09794e-05	7.25337e-05	4.31542e-05	4.94933e-05	5.10617e-05	7.09669e-05	7.55573e-05	5.40607e-05	1.08803e-05	1.46954e-05	1.27809e-05	15.3315	19.4493	23.6418	1.06468	0.761774	0.715493	0.0877857	-99	-99	-99	1.3079
Pathogenesis-related thaumatin-like protein 3.1	Cryptomeria japonica	1	Q8H996	0.000655843	0.000683017	0.00199601	0.00184962	0.00104621	0.000372134	0.000251152	0.000234603	0.00107729	0.000484027	0.0014562	0.00438429	0.000380061	0.00091707	0.00124614	0.00048384	0.00178441	0.000638753	0.000346741	0.00178807	51.2585	71.6645	100.205	0.388271	1.43194	3.68801	0.0887947	-99	-99	-99	0.55272
50S ribosomal protein L5, chloroplastic	Arabidopsis thaliana	1	O04603	0.00012062	6.24316e-05	0.000121497	0.000105141	0.000104968	7.01349e-05	7.28578e-05	6.9249e-05	7.38258e-05	5.3136e-05	8.32442e-05	9.76682e-05	6.66472e-05	7.73581e-05	0.000102932	6.78407e-05	8.12294e-05	2.40148e-05	8.43309e-06	1.29347e-05	23.3308	12.4307	15.9237	0.659085	0.789159	1.19736	0.0895046	-99	-99	-99	1.3147
40S ribosomal protein S14-3	Arabidopsis thaliana	3	P42036	0.00193001	0.0019116	0.00231662	0.00182769	0.00176278	0.00183041	0.00216463	0.00203779	0.00187119	0.00214915	0.00243661	0.00227465	0.00197323	0.00232756	0.00194974	0.00201064	0.00225301	0.000215809	0.000154568	0.000198339	11.0686	7.68752	8.80327	1.03123	1.15555	1.12055	0.0911486	-99	-99	-99	1.7512
Probable serine/threonine-protein kinase WNK4	Oryza sativa subsp. japonica	1	Q6EU49	7.29522e-05	0.000146566	0.000174497	0.000183278	0.000143583	0.000143891	0.000147491	0.000163463	0.000134741	0.000133982	0.00011526	0.000142513	5.82852e-06	0.000123545	0.000144175	0.000144714	9.67867e-05	4.33798e-05	1.19847e-05	6.17025e-05	30.0883	8.28166	63.751	1.00373	0.671313	0.668815	0.0941143	-99	-99	-99	1.2539
40S ribosomal protein S16	Lupinus polyphyllus	2	P16149	0.000158412	0.000232257	0.000159955	0.00015171	0.000187157	0.000148889	0.000160598	0.000229091	0.000220578	0.000189235	0.000263294	0.000224309	0.000190988	0.000260007	0.000177898	0.000189678	0.000234649	3.3272e-05	3.54181e-05	3.40427e-05	18.7029	18.6727	14.5079	1.06622	1.31901	1.23709	0.0950971	-99	-99	-99	1.6899
60S ribosomal protein L24	Prunus avium	2	Q9FUL4	0.00317171	0.00363162	0.00206169	0.00223503	0.00290761	0.00264525	0.00307328	0.00232296	0.00278401	0.00268451	0.00381396	0.00306203	0.00355023	0.00325236	0.00280153	0.002702	0.00341965	0.000652997	0.000270078	0.000330861	23.3086	9.99549	9.67531	0.964474	1.22064	1.2656	0.0950971	-99	-99	-99	1.4277
Probable aldo-keto reductase 1	Glycine max	3	C6TBN2	0.0039637	0.00502312	0.00498887	0.00509362	0.00491244	0.00418493	0.0038019	0.00423769	0.0038059	0.0044237	0.00434483	0.00499026	0.00336074	0.00389339	0.00479635	0.00409082	0.0041473	0.000470011	0.000276536	0.000691073	9.79935	6.75992	16.6632	0.852904	0.864679	1.01381	0.0988636	-99	-99	-99	1.5197
Deoxyhypusine hydroxylase	Arabidopsis thaliana	1	Q94JW0	3.08443e-05	4.25319e-05	3.84444e-05	2.91518e-05	3.30289e-05	4.24109e-05	4.35555e-05	4.05834e-05	3.00347e-05	3.77888e-05	4.49364e-05	4.38231e-05	3.50558e-05	4.80711e-05	3.48003e-05	3.88747e-05	4.29716e-05	5.56217e-06	5.40045e-06	5.57524e-06	15.9831	13.8919	12.9742	1.11708	1.23481	1.10539	0.0996876	-99	-99	-99	1.651
Eukaryotic translation initiation factor 5A-2	Nicotiana plumbaginifolia	2	P24922	0.000426188	0.000477622	0.000368165	0.00028165	0.000456609	0.000410879	0.000487102	0.000437568	0.000411321	0.000423224	0.000427433	0.000495089	0.000502886	0.000485687	0.000402047	0.000434019	0.000477774	7.89222e-05	3.16132e-05	3.42889e-05	19.6301	7.28384	7.17681	1.07952	1.18835	1.10081	0.100182	-99	-99	-99	1.5541
26S proteasome non-ATPase regulatory subunit 4 homolog	Arabidopsis thaliana	1	P55034	8.6811e-05	8.85125e-05	0.0001722	0.000187712	8.87276e-05	0.000103931	0.000114134	6.80498e-05	0.000128873	0.000157916	0.000153163	0.000190786	0.000171233	0.000215818	0.000124793	0.000114581	0.00018275	5.06602e-05	3.30187e-05	2.68707e-05	40.5955	28.817	14.7035	0.91817	1.46443	1.59494	0.100689	-99	-99	-99	1.4144
Ubiquitin-conjugating enzyme E2 36	Arabidopsis thaliana	4	Q9FZ48	0.00108547	0.00123895	0.0011934	0.00114354	0.001168	0.00129037	0.0013486	0.00112327	0.001139	0.00100651	0.00104947	0.00112905	0.00105206	0.000819709	0.00116587	0.00118155	0.00101257	5.71533e-05	0.000137472	0.000133771	4.9022	11.6349	13.211	1.01345	0.868512	0.856987	0.101697	-99	-99	-99	1.4683
Translationally controlled tumor protein 2	Arabidopsis thaliana	1	Q9M9V9	9.22663e-06	9.03532e-05	0.000111394	7.22192e-06	9.15475e-05	0.000131801	0.000102071	0.000109653	0.000106916	0.000108503	0.000111475	0.000106393	0.000102862	0.00011755	6.19486e-05	0.000111789	0.00010957	4.97553e-05	1.15544e-05	6.38767e-06	80.3171	10.3359	5.82976	1.80454	1.76872	0.980151	0.102027	-99	-99	-99	1.6637
Arginase 1, mitochondrial	Arabidopsis thaliana	3	P46637	0.000774835	0.000863295	0.00137777	0.00119009	0.000717027	0.000735907	0.000614139	0.000574515	0.00137504	0.000562889	0.000690962	0.000622469	0.000727474	0.000695422	0.000984604	0.000772499	0.000684082	0.000285973	0.000343733	4.41774e-05	29.0444	44.4963	6.45791	0.784578	0.694779	0.885544	0.10221	-99	-99	-99	1.3256
Clathrin interactor EPSIN 1	Arabidopsis thaliana	1	Q8VY07	0.00012275	0.000133994	0.000120478	0.000115419	0.000151401	0.000127296	0.000115307	0.000160985	0.000116274	0.000127148	0.000137939	0.000148715	0.00015767	0.000168016	0.000128809	0.000129402	0.000153085	1.4341e-05	1.85607e-05	1.28122e-05	11.1335	14.3434	8.36932	1.00461	1.18847	1.18302	0.104058	-99	-99	-99	1.8338
Probable aldo-keto reductase 2	Oryza sativa subsp. japonica	1	Q7XT99	4.38087e-05	5.56336e-06	1.21848e-05	2.62188e-05	4.14421e-05	4.05226e-05	3.60106e-05	3.79512e-05	7.28103e-06	2.29549e-05	6.82488e-05	5.2175e-05	4.29964e-05	3.67061e-05	2.58435e-05	2.89441e-05	5.00316e-05	1.70591e-05	1.3877e-05	1.37055e-05	66.0091	47.9441	27.3938	1.11997	1.93594	1.72856	0.104202	-99	-99	-99	1.6702
Fumarate hydratase 1, mitochondrial	Arabidopsis thaliana	3	P93033	0.000498231	0.000479094	0.00080999	0.000730083	0.00057409	0.000413198	0.000380637	0.00056495	0.000202528	0.000566086	0.000304982	0.000138226	0.000622177	0.000266537	0.000618298	0.00042548	0.000332981	0.000145765	0.000150907	0.000205559	23.5753	35.4674	61.7329	0.688147	0.538544	0.7826	0.10435	-99	-99	-99	1.8349
Pyruvate dehydrogenase E1 component subunit beta-1, mitochondrial	Arabidopsis thaliana	1	Q38799	0.000180927	0.000169836	0.00017262	0.000140595	0.000203432	0.000154472	0.000144392	0.000161452	0.000110848	0.000154819	0.000174688	0.000128349	0.00012856	0.000100232	0.000173482	0.000145196	0.000132957	2.26277e-05	2.01453e-05	3.08382e-05	13.0432	13.8745	23.1941	0.836954	0.766403	0.915704	0.10435	-99	-99	-99	1.8194
40S ribosomal protein S9-2	Arabidopsis thaliana	5	Q9FLF0	0.00306165	0.00428803	0.00257797	0.00208895	0.00283778	0.00346001	0.00369125	0.00391096	0.00314733	0.00459744	0.00419382	0.00386952	0.00340052	0.00537925	0.00297088	0.0037614	0.00421078	0.000820521	0.000546392	0.000844312	27.6188	14.5263	20.0512	1.26609	1.41735	1.11947	0.10435	-99	-99	-99	1.8022
L-ascorbate peroxidase T, chloroplastic	Arabidopsis thaliana	3	Q42593	0.000486472	0.000445356	0.000520323	0.000487007	0.000360273	0.000557956	0.000770044	0.000575158	0.000550224	0.000574501	0.000367473	0.000438533	0.000760317	0.000816761	0.000459886	0.000605577	0.000595771	6.17026e-05	9.25637e-05	0.000225652	13.4169	15.2852	37.8755	1.3168	1.29547	0.983808	0.104878	-99	-99	-99	1.2277
Superoxide dismutase [Cu-Zn], chloroplastic (Fragment)	Pinus sylvestris	3	P24707	0.000296453	0.000244891	0.000450967	0.000444731	0.000275466	6.87559e-05	0.000262866	0.000252149	0.000183771	0.000277442	0.00024369	0.000277516	0.000236018	0.000272067	0.000342502	0.000208997	0.000257323	9.79254e-05	8.62447e-05	2.05337e-05	28.5912	41.266	7.97974	0.610207	0.751305	1.23123	0.106155	-99	-99	-99	1.2142
DEAD-box ATP-dependent RNA helicase 7	Arabidopsis thaliana	2	Q39189	0.000171197	4.29746e-05	7.76856e-05	0.000107141	3.10458e-05	0.000169586	0.000178102	0.000640753	0.00017391	8.66243e-05	0.00017455	0.000200055	0.00010594	7.97863e-05	8.60087e-05	0.000249795	0.000140083	5.62265e-05	0.000221813	5.65276e-05	65.373	88.7981	40.3529	2.9043	1.62871	0.560792	0.106155	-99	-99	-99	0.53818
L-ascorbate peroxidase 2, cytosolic	Oryza sativa subsp. japonica	2	Q9FE01	0.00274432	0.00216295	0.00233447	0.00194452	0.0015673	0.00278071	0.00341136	0.00346839	0.0026971	0.0037896	0.00204353	0.0019823	0.00445124	0.00641361	0.00215071	0.00322943	0.00372267	0.000438513	0.000471359	0.00213075	20.3892	14.5957	57.2373	1.50156	1.7309	1.15273	0.106155	-99	-99	-99	1.5551
60S ribosomal protein L7a-1	Oryza sativa subsp. japonica	1	P35685	0.000220342	0.000306847	0.000292154	0.00022601	0.000211302	0.000234623	0.000267825	0.000225194	0.000239846	0.000323211	0.000337932	0.000267749	0.000298226	0.000406882	0.000251331	0.00025814	0.000327697	4.45878e-05	3.969e-05	6.01037e-05	17.7407	15.3754	18.3412	1.02709	1.30385	1.26946	0.107732	-99	-99	-99	1.6601
Formate dehydrogenase, mitochondrial	Solanum tuberosum	3	Q07511	0.0013534	0.00114344	0.00107713	0.000334316	0.00108824	0.00106814	0.00116352	0.00113023	0.000965971	0.00106185	0.00107825	0.00178064	0.00144494	0.0021198	0.000999306	0.00107794	0.00160591	0.000388052	7.57462e-05	0.000446822	38.8321	7.02693	27.8236	1.07869	1.60702	1.48979	0.107732	-99	-99	-99	1.7673
26S proteasome regulatory subunit 6A homolog	Oryza sativa subsp. japonica	4	P46465	0.00111308	0.00102805	0.00123055	0.00118209	0.000949038	0.00102217	0.00106472	0.000971969	0.000916238	0.00114023	0.00115329	0.00128936	0.00102605	0.00141583	0.00110056	0.00102307	0.00122113	0.000113928	8.58581e-05	0.000168545	10.3518	8.39224	13.8023	0.929584	1.10955	1.1936	0.114409	-99	-99	-99	1.0814
Superoxide dismutase [Cu-Zn]	Pinus sylvestris	4	P24669	0.000643842	0.00135249	0.00152444	0.00115178	0.00103367	0.000648764	0.000727212	0.000949907	0.000298176	0.000981296	0.000569192	0.000811567	0.000980561	0.000913366	0.00114125	0.000721071	0.000818671	0.000335619	0.000275767	0.000180246	29.4081	38.2441	22.0169	0.631828	0.717349	1.13535	0.114737	-99	-99	-99	1.3452
Antimicrobial peptide 1 (Fragment)	Pinus halepensis	1	P85484	0.000214905	0.000656414	0.000469136	0.000294549	0.000467921	0.00019162	0.00022812	0.000205539	0.000145756	0.000363001	0.000296723	0.00111563	0.000348433	0.000215215	0.000420585	0.000226807	0.000493999	0.000172048	8.18693e-05	0.00041803	40.9069	36.0964	84.6216	0.539266	1.17455	2.17805	0.114737	-99	-99	-99	0.26711
Pathogenesis-related thaumatin-like protein 3.6 (Fragment)	Cryptomeria japonica	1	Q5DWG0	0.000620755	0.000484016	0.00462625	0.00405487	0.00157608	0.000576543	0.000399972	0.000328304	0.00118856	0.0010356	0.00122621	0.00357759	0.00097644	0.00159463	0.0022724	0.000705796	0.00184372	0.0019448	0.000385541	0.00118347	85.5836	54.625	64.1896	0.310596	0.811354	2.61225	0.116318	-99	-99	-99	0.47084
Probable transcription factor PosF21	Arabidopsis thaliana	2	Q04088	4.22451e-05	4.01513e-05	5.22462e-05	6.70484e-05	3.53503e-05	1.88828e-05	5.0164e-05	3.19352e-05	1.52857e-05	3.68657e-05	1.54121e-05	4.17915e-05	2.66859e-05	3.80305e-05	4.74083e-05	3.06267e-05	3.048e-05	1.25883e-05	1.41033e-05	1.1922e-05	26.5529	46.049	39.114	0.64602	0.642925	0.99521	0.116984	-99	-99	-99	1.473
Cell division control protein 48 homolog A	Arabidopsis thaliana	2	P54609	0.000425797	0.000413031	0.000568675	0.000447272	0.000372097	0.000485688	0.000377705	0.000615526	0.00045146	0.000652928	0.000524525	0.000502084	0.000587845	0.000622719	0.000445374	0.000516662	0.000559293	7.41713e-05	0.000114959	5.57365e-05	16.6537	22.2504	9.96552	1.16006	1.25578	1.08251	0.11816	-99	-99	-99	1.4929
Peptidyl-prolyl cis-trans isomerase CYP19-4	Arabidopsis thaliana	1	Q8LDP4	0.00310107	0.00316197	0.00378642	0.00311617	0.00300206	0.00338937	0.00328908	0.00367008	0.0038651	0.00374855	0.00384047	0.00359183	0.00342354	0.00363582	0.00323354	0.00359244	0.00362292	0.000314525	0.00024393	0.000171479	9.72697	6.79011	4.73317	1.11099	1.12042	1.00848	0.11816	-99	-99	-99	1.5606
CBS domain-containing protein CBSX6	Arabidopsis thaliana	1	Q8GZA4	5.28022e-05	5.99123e-05	6.92632e-05	7.09532e-05	5.93407e-05	6.04317e-05	7.7217e-05	8.29346e-05	4.37988e-05	7.01796e-05	6.85242e-05	8.45711e-05	7.40989e-05	0.00012947	6.24543e-05	6.69124e-05	8.91661e-05	7.54836e-06	1.54095e-05	2.76806e-05	12.0862	23.0293	31.0438	1.07138	1.4277	1.33258	0.122282	-99	-99	-99	1.6169
40S ribosomal protein S6	Asparagus officinalis	5	Q9M3V8	0.00169509	0.00150679	0.00238554	0.00141388	0.00153534	0.00116733	0.00186212	0.00260684	0.00181586	0.00215358	0.0024569	0.00353902	0.00156702	0.00308998	0.00170733	0.00192115	0.00266323	0.000392434	0.000526072	0.000855061	22.9853	27.3832	32.1062	1.12524	1.55988	1.38627	0.122282	-99	-99	-99	1.7402
Dynamin-related protein 1D	Arabidopsis thaliana	1	Q8S3C9	0.000261671	0.000342454	0.000266602	0.000272766	0.000292818	0.000293546	0.0003007	0.00033681	0.000197591	0.000314466	0.000323556	0.00033135	0.000324966	0.000432201	0.000287262	0.000288623	0.000353018	3.30487e-05	5.34947e-05	5.28971e-05	11.5047	18.5345	14.9842	1.00474	1.22891	1.22311	0.122456	-99	-99	-99	1.4677
Ras-related protein RABA1d	Arabidopsis thaliana	1	Q9SN35	9.05165e-05	8.16302e-05	2.7755e-05	5.39522e-05	0.000138801	8.64872e-05	6.99003e-05	8.4609e-05	7.89412e-05	8.1926e-05	6.64893e-05	4.21027e-05	6.49262e-05	5.08779e-05	7.85309e-05	8.03727e-05	5.6099e-05	4.17373e-05	6.50899e-06	1.16767e-05	53.1476	8.0985	20.8144	1.02345	0.714356	0.697986	0.122456	-99	-99	-99	1.0189
Chaperone protein dnaJ A8, chloroplastic	Oryza sativa subsp. japonica	2	P0DO03	0.000213366	0.000237307	0.000202744	0.000163627	0.000197348	0.000179829	0.000224015	0.000221263	0.000173629	0.000187782	0.000198508	0.000228914	0.000252088	0.000310773	0.000202878	0.000197304	0.000247571	2.67704e-05	2.36855e-05	4.75047e-05	13.1953	12.0046	19.1883	0.972521	1.22029	1.25477	0.131148	-99	-99	-99	1.4117
Beta-xylosidase/alpha-L-arabinofuranosidase 1 (Fragment)	Medicago sativa subsp. varia	2	A5JTQ2	0.000358706	0.00107237	0.000254702	0.000200689	0.000226796	0.00178014	0.00153867	0.00157222	0.00202204	0.000149907	0.000271333	0.000179728	0.000106989	0.00058698	0.000422653	0.00141259	0.000286257	0.000368122	0.000731823	0.000211457	87.0981	51.807	73.8695	3.34221	0.677288	0.202647	0.131148	-99	-99	-99	0.099477
Thioredoxin M-type, chloroplastic	Pisum sativum	1	P48384	8.77986e-05	0.000110887	0.000164516	0.000160469	0.000116708	6.18886e-05	7.8497e-05	0.000119315	7.12029e-05	9.69442e-05	9.27127e-05	7.89457e-05	0.000112985	9.62189e-05	0.000128076	8.55695e-05	9.52155e-05	3.32573e-05	2.28328e-05	1.39967e-05	25.9669	26.6833	14.7	0.668117	0.743431	1.11273	0.132466	-99	-99	-99	1.4643
14-3-3-like protein 2 (Fragments)	Pseudotsuga menziesii	1	P85939	8.12768e-05	7.32854e-05	3.09678e-05	7.14399e-05	0.000175779	0.000113182	8.78945e-05	5.81292e-05	7.41629e-05	0.000107725	6.66769e-05	3.63886e-05	7.15003e-05	3.96248e-05	8.65497e-05	8.82186e-05	5.35477e-05	5.358e-05	2.29493e-05	1.81012e-05	61.9066	26.0142	33.8038	1.01928	0.618692	0.606988	0.138662	-99	-99	-99	1.049
Pinene synthase, chloroplastic	Abies grandis	1	O24475	0.000224078	0.00034807	0.000188991	0.000180946	0.000232468	0.000417271	0.000184529	0.000206292	0.000166884	0.000329052	0.000408548	0.000237613	0.000336377	0.000567024	0.00023491	0.000260805	0.00038739	6.69873e-05	0.000108109	0.000138746	28.5161	41.4519	35.8156	1.11023	1.6491	1.48536	0.140457	-99	-99	-99	1.5856
Polyadenylation and cleavage factor homolog 4	Arabidopsis thaliana	1	Q0WPF2	1.66308e-05	2.04675e-05	1.83946e-05	1.19098e-05	2.57293e-05	1.99457e-05	1.87862e-05	2.51254e-05	1.45792e-05	1.82497e-05	2.18822e-05	2.16346e-05	2.06059e-05	2.63971e-05	1.86264e-05	1.93372e-05	2.263e-05	5.07419e-06	3.80783e-06	2.57151e-06	27.2419	19.6917	11.3633	1.03816	1.21494	1.17028	0.140457	-99	-99	-99	1.2392
60S ribosomal protein L5-1	Arabidopsis thaliana	2	Q8LBI1	0.000120375	0.000169647	0.000117851	0.000132192	0.000141089	0.00013764	0.000186126	0.000149983	0.000111465	0.000215987	0.000143778	0.000198491	0.000151515	0.000266987	0.000136231	0.00016024	0.000190193	2.08912e-05	4.11482e-05	5.66171e-05	15.3351	25.6791	29.7683	1.17624	1.39611	1.18692	0.146189	-99	-99	-99	1.4854
Chaperone protein ClpC1, chloroplastic	Arabidopsis thaliana	1	Q9FI56	1.34488e-05	1.07646e-05	1.00858e-05	9.66785e-06	4.80558e-05	4.47865e-05	3.61608e-05	1.68645e-05	3.92864e-05	4.64885e-05	5.46855e-05	3.44047e-05	2.55152e-05	2.93655e-05	1.84046e-05	3.67173e-05	3.59927e-05	1.66407e-05	1.18494e-05	1.29825e-05	90.4162	32.2719	36.0699	1.99501	1.95564	0.980266	0.150211	-99	-99	-99	1.4516
Malate dehydrogenase, chloroplastic	Arabidopsis thaliana	1	Q9SN86	0.00236044	0.00160959	0.00253238	0.00206477	0.00174565	0.00166281	0.00181651	0.00172802	0.00191734	0.00182087	0.00192453	0.00162427	0.00154182	0.00155961	0.00206257	0.00178911	0.00166256	0.000392134	9.73225e-05	0.000178204	19.0119	5.43972	10.7186	0.86742	0.806062	0.929265	0.151709	-99	-99	-99	1.7149
Adenylosuccinate synthetase 2, chloroplastic	Physcomitrella patens subsp. patens	2	A9TIK2	0.000250051	0.00023296	0.000272065	0.000181344	0.000202484	0.000205514	0.000263761	0.000294863	0.000248436	0.000330029	0.000290949	0.000205723	0.000355096	0.000396424	0.000227781	0.000268521	0.000312048	3.63322e-05	4.70985e-05	8.31117e-05	15.9505	17.54	26.6342	1.17886	1.36995	1.1621	0.151905	-99	-99	-99	1.7409
Fructokinase-1	Oryza sativa subsp. japonica	2	Q0JGZ6	0.000215743	0.000172554	0.000167699	0.000193522	0.000154966	0.000114693	0.000125328	0.000149191	0.000196874	0.000148041	0.000200107	0.000120582	0.000132225	0.000116051	0.000180897	0.000146825	0.000142241	2.3926e-05	3.16486e-05	3.91738e-05	13.2263	21.5552	27.5404	0.811652	0.786311	0.968778	0.153684	-99	-99	-99	1.3775
50S ribosomal protein L16, chloroplastic	Liriodendron tulipifera	1	Q0G9I1	5.51646e-05	4.4575e-05	5.98648e-05	3.80355e-05	5.1441e-05	5.5471e-06	7.38917e-06	5.74228e-05	3.25455e-05	3.93352e-05	3.0359e-05	5.44847e-05	2.97269e-05	3.27164e-05	4.98162e-05	2.8448e-05	3.68218e-05	8.63822e-06	2.20385e-05	1.18454e-05	17.3402	77.4696	32.1694	0.571059	0.739152	1.29435	0.153904	-99	-99	-99	1.0351
Glutamine synthetase nodule isozyme	Vigna aconitifolia	1	P32289	0.00094708	0.00109315	0.000891134	0.000901206	0.00106048	0.00109261	0.000947999	0.000733434	0.000840179	0.000888769	0.000971884	0.000765785	0.000490031	0.000529592	0.000978609	0.000900598	0.000689323	9.28157e-05	0.000133088	0.00022429	9.48445	14.7777	32.5377	0.920284	0.704391	0.765406	0.156374	-99	-99	-99	1.9016
26S proteasome regulatory subunit 10B homolog A	Arabidopsis thaliana	1	Q9SEI3	0.000511496	0.00048447	0.000532416	0.000496889	0.000430589	0.000521046	0.000579903	0.000543955	0.000477869	0.000493104	0.000559354	0.000528281	0.000521002	0.000559983	0.000491172	0.000523175	0.000542155	3.82819e-05	4.0655e-05	2.04418e-05	7.794	7.77082	3.77047	1.06516	1.1038	1.03628	0.157666	-99	-99	-99	1.6761
Protein disulfide isomerase-like 2-3	Oryza sativa subsp. japonica	1	Q67UF5	1.00402e-05	1.10363e-05	0.000250073	0.000232598	9.56142e-06	6.2017e-06	2.18425e-05	8.77223e-06	4.32084e-06	5.92938e-06	5.2718e-06	0.000189484	5.40036e-06	0.000194091	0.000102662	9.41334e-06	9.85617e-05	0.000126743	7.12886e-06	0.000107664	123.457	75.7314	109.235	0.0916927	0.960062	10.4704	0.161103	-99	-99	-99	0.14797
Fructose-bisphosphate aldolase, cytoplasmic isozyme	Zea mays	1	P08440	0.000833668	0.000643874	0.00106097	0.000903458	0.000527492	0.000574875	0.00061586	0.000554196	0.00110188	0.000822601	0.00132837	0.000993036	0.000687844	0.00137788	0.000793892	0.000733882	0.00109678	0.000211181	0.000231728	0.000321788	26.6008	31.5756	29.3393	0.92441	1.38153	1.49449	0.166484	-99	-99	-99	1.2135
Calmodulin	Solanum lycopersicum	3	P27161	0.00021199	0.000294623	0.000497934	0.000365182	0.000267209	0.000201992	0.000270055	0.000511068	0.000309102	0.000601052	0.000369376	0.000361561	0.000607995	0.000853092	0.000327387	0.000378654	0.000548006	0.000110143	0.000169437	0.000233343	33.6431	44.7472	42.5804	1.15659	1.67388	1.44725	0.166484	-99	-99	-99	1.4441
Elongation factor 2	Parachlorella kessleri	1	P28996	5.25982e-05	7.03635e-05	3.65347e-06	1.5663e-05	9.45211e-05	6.21713e-05	6.30954e-05	4.5847e-05	3.3828e-05	9.21031e-05	3.3318e-05	3.14526e-05	1.99671e-05	2.68408e-05	4.73598e-05	5.9409e-05	2.78946e-05	3.77351e-05	2.1957e-05	5.94498e-06	79.6773	36.9591	21.3123	1.25442	0.588993	0.469536	0.167677	-99	-99	-99	0.80827
DEAD-box ATP-dependent RNA helicase 20	Oryza sativa subsp. japonica	3	Q5QMN3	0.000236035	0.000240618	0.000225791	0.000257299	0.000211913	0.000249947	0.000252251	0.000276648	0.000205251	0.000280379	0.000236675	0.00025906	0.000271938	0.000279548	0.000234331	0.000252895	0.000261805	1.69222e-05	2.99941e-05	1.87663e-05	7.22147	11.8603	7.16806	1.07922	1.11724	1.03523	0.1684	-99	-99	-99	1.4151
26S proteasome regulatory subunit 4 homolog A	Arabidopsis thaliana	3	Q9SZD4	0.00021517	0.000228699	0.000248863	0.000238447	0.00019385	0.000228606	0.000228333	0.000195216	0.000170686	0.000222187	0.000194954	0.000206084	0.000166522	0.000207159	0.000225006	0.000209005	0.00019368	2.13946e-05	2.54461e-05	1.89271e-05	9.50846	12.1748	9.77236	0.928888	0.860777	0.926674	0.169189	-99	-99	-99	1.553
60S ribosomal protein L11	Medicago sativa	6	P46287	0.00271395	0.0031987	0.0032484	0.00241003	0.00282382	0.00297342	0.00321233	0.00339474	0.0026275	0.00341368	0.00383982	0.00321769	0.00293909	0.00380041	0.00287898	0.00312433	0.00344925	0.000349601	0.000329471	0.000443372	12.1432	10.5453	12.8541	1.08522	1.19808	1.104	0.170333	-99	-99	-99	1.682
Glutamine--tRNA ligase	Lupinus luteus	1	P52780	1.15414e-05	8.98505e-06	1.20753e-05	1.10675e-05	4.3365e-06	6.71442e-06	1.09714e-05	5.28269e-06	8.12298e-06	9.63374e-06	1.08274e-05	1.50965e-06	8.03656e-06	1.90674e-06	9.60116e-06	8.14504e-06	5.57008e-06	3.16752e-06	2.26078e-06	4.60542e-06	32.991	27.7566	82.6815	0.848339	0.580146	0.683861	0.170333	-99	-99	-99	1.3991
Cytochrome b5 isoform A	Arabidopsis thaliana	1	Q9FDW8	3.64498e-05	4.1987e-05	5.95889e-05	6.09592e-05	3.36996e-05	3.82003e-05	4.63858e-05	4.96422e-05	7.28428e-05	7.49068e-05	8.19864e-05	6.12682e-05	3.87221e-05	8.52241e-05	4.65369e-05	5.63956e-05	6.68002e-05	1.28996e-05	1.65079e-05	2.15178e-05	27.7192	29.2717	32.2121	1.21185	1.43542	1.18449	0.170333	-99	-99	-99	1.4108
Elongation factor 2	Beta vulgaris	3	O23755	0.000443807	0.000539651	0.000367008	0.000455184	0.000706771	0.000514472	0.00044164	0.000463147	0.00030174	0.000605196	0.000384707	0.00033254	0.000414698	0.000392545	0.000502484	0.000465239	0.000381123	0.000129565	0.000111024	3.47894e-05	25.7849	23.8639	9.12813	0.925878	0.758477	0.819197	0.176274	-99	-99	-99	1.3984
3-ketoacyl-CoA thiolase 2, peroxisomal	Arabidopsis thaliana	1	Q56WD9	2.70875e-05	2.25234e-05	3.46569e-05	2.8957e-05	2.75577e-05	2.89496e-05	3.00592e-05	2.51797e-05	1.48728e-05	3.23155e-05	1.51869e-05	2.35094e-05	2.1253e-05	2.64215e-05	2.81565e-05	2.62754e-05	2.15927e-05	4.36259e-06	6.87696e-06	4.76589e-06	15.4941	26.1726	22.0718	0.93319	0.766882	0.821785	0.176274	-99	-99	-99	1.4561
3-ketoacyl-CoA thiolase 5, peroxisomal	Arabidopsis thaliana	3	Q570C8	0.000405059	0.000342076	0.000430483	0.000471559	0.000426783	0.000346241	0.000361503	0.00044795	0.000382789	0.00047772	0.000381773	0.000389767	0.000330405	0.000304815	0.000415192	0.000403241	0.00035169	4.74183e-05	5.69109e-05	4.0846e-05	11.4208	14.1134	11.6142	0.971215	0.847054	0.872159	0.176274	-99	-99	-99	1.4646
DEAD-box ATP-dependent RNA helicase 30	Oryza sativa subsp. japonica	1	Q5N7W4	6.60411e-05	6.61481e-05	0.000115028	0.000148498	7.68419e-05	6.03579e-05	7.32929e-05	6.35717e-05	5.57736e-05	6.79892e-05	4.8648e-05	7.33796e-05	8.75207e-05	8.32459e-05	9.45113e-05	6.41971e-05	7.31985e-05	3.62721e-05	6.76756e-06	1.74053e-05	38.3786	10.5418	23.7782	0.679253	0.774495	1.14022	0.176274	-99	-99	-99	1.1165
Heat shock 70 kDa protein 9, mitochondrial	Arabidopsis thaliana	1	Q8GUM2	0.00103275	0.00114723	0.000793806	0.000891661	0.00112533	0.00125694	0.00101278	0.00100135	0.00104002	0.000962951	0.00122272	0.00105705	0.00119321	0.00114175	0.000998154	0.00105481	0.00115369	0.000152227	0.000116337	7.25924e-05	15.2509	11.0292	6.29222	1.05676	1.15582	1.09374	0.176274	-99	-99	-99	1.6171
Peptidyl-prolyl cis-trans isomerase 1	Glycine max	2	Q8W171	0.000158961	9.66762e-05	0.000199944	0.000162578	0.000104587	0.000122514	0.000123724	0.000128941	0.000135576	0.000195241	0.000226999	0.000161445	0.00014186	0.000258319	0.000144549	0.000141199	0.000197156	4.32729e-05	3.0647e-05	5.46638e-05	29.9364	21.7048	27.7262	0.976824	1.36393	1.39629	0.176274	-99	-99	-99	1.3249
14-3-3-like protein GF14 iota	Arabidopsis thaliana	1	Q9C5W6	6.43807e-05	7.00545e-05	3.54907e-05	5.47236e-05	0.000137446	8.61594e-05	6.81871e-05	5.18692e-05	4.99847e-05	7.21127e-05	4.37086e-05	3.69489e-05	5.63746e-05	4.58665e-05	7.2419e-05	6.56626e-05	4.57247e-05	3.86507e-05	1.50345e-05	8.05232e-06	53.3709	22.8966	17.6105	0.906704	0.63139	0.696357	0.176274	-99	-99	-99	1.2414
Ferritin-3, chloroplastic	Arabidopsis thaliana	1	Q9LYN2	3.97212e-05	3.3531e-05	4.25685e-05	5.08707e-05	6.9918e-05	5.39337e-05	3.06512e-05	3.03303e-05	3.7169e-05	2.3345e-05	5.17615e-05	2.55127e-05	2.33682e-05	2.68589e-05	4.73219e-05	3.50858e-05	3.18753e-05	1.40866e-05	1.16158e-05	1.33351e-05	29.7677	33.1069	41.8353	0.741429	0.673585	0.908495	0.176274	-99	-99	-99	1.4243
Aldehyde dehydrogenase family 2 member B4, mitochondrial	Arabidopsis thaliana	1	Q9SU63	0.000121491	0.000210994	4.56715e-05	0.000152136	0.00016103	0.000159758	0.000157965	0.000167185	3.68494e-05	0.000160573	0.000214222	0.000235587	0.000136177	0.000255203	0.000138264	0.000136466	0.000210297	6.09408e-05	5.57965e-05	5.21707e-05	44.0755	40.8867	24.8081	0.986994	1.52098	1.54102	0.179157	-99	-99	-99	1.4204
UTP--glucose-1-phosphate uridylyltransferase 1	Arabidopsis thaliana	1	P57751	0.000214748	0.000153396	0.000107643	0.000137755	0.000176836	0.000215883	0.000144508	0.000115003	0.000231468	0.000103705	0.000199519	8.71693e-05	8.72516e-05	6.65776e-05	0.000158076	0.000162113	0.000110129	4.0441e-05	5.83998e-05	6.03814e-05	25.5833	36.0241	54.8277	1.02554	0.696687	0.679335	0.182423	-99	-99	-99	1.042
Pentatricopeptide repeat-containing protein At3g62890	Arabidopsis thaliana	1	Q683I9	3.36516e-05	4.1033e-05	2.25125e-05	2.19964e-05	3.68435e-05	4.05809e-05	5.02844e-05	2.64265e-05	3.04026e-05	2.05504e-05	4.31903e-05	4.99293e-05	3.28991e-05	5.35686e-05	3.12074e-05	3.36489e-05	4.48968e-05	8.58381e-06	1.18223e-05	9.08082e-06	27.5057	35.1342	20.226	1.07824	1.43866	1.33427	0.182423	-99	-99	-99	1.499
NADP-dependent glyceraldehyde-3-phosphate dehydrogenase	Apium graveolens	1	Q9SNX8	3.70276e-05	2.00097e-05	1.8046e-05	2.16116e-05	2.76041e-05	2.18043e-05	1.86496e-05	1.4192e-05	2.76076e-05	1.74083e-05	2.52237e-05	1.66522e-05	1.59406e-05	1.05523e-05	2.48598e-05	1.99324e-05	1.70922e-05	7.68259e-06	5.08381e-06	6.06664e-06	30.9037	25.5053	35.4936	0.80179	0.687543	0.85751	0.183308	-99	-99	-99	1.4394
Caffeoyl-CoA O-methyltransferase	Pinus taeda	8	Q9ZTT5	0.0018477	0.00228348	0.00176366	0.0029979	0.0018664	0.00204293	0.00174511	0.00186988	0.00207624	0.00314404	0.00222747	0.00151808	0.0012259	0.00147328	0.00215183	0.00217564	0.00161119	0.000514249	0.000557703	0.000430479	23.8982	25.634	26.7182	1.01107	0.748753	0.740557	0.183308	-99	-99	-99	1.2519
Aconitate hydratase 1	Arabidopsis thaliana	1	Q42560	0.000372443	0.00043574	0.000249355	0.000304109	0.000370556	0.000518019	0.000401266	0.000377248	0.000320892	0.000365725	0.000407638	0.000230956	0.000231165	0.000140008	0.000346441	0.00039663	0.000252442	7.1501e-05	7.38645e-05	0.000112014	20.6388	18.623	44.3722	1.14487	0.728672	0.636467	0.187288	-99	-99	-99	1.0628
Catalase isozyme 1	Gossypium hirsutum	2	P17598	0.000402974	0.000349176	0.00031724	0.000384869	0.00032085	0.000416467	0.000353636	0.000428876	0.000319327	0.000431482	0.000438115	0.000393721	0.000408171	0.00035496	0.000355022	0.000389958	0.000398742	3.81433e-05	5.06201e-05	3.45506e-05	10.7439	12.9809	8.6649	1.0984	1.12315	1.02253	0.187978	-99	-99	-99	1.2588
40S ribosomal protein S14	Chlamydomonas reinhardtii	1	P46295	0.00148838	0.00168089	0.00198307	0.001722	0.00178835	0.00150068	0.00180976	0.001543	0.00126665	0.00122502	0.00152209	0.00164777	0.00155805	0.00155949	0.00173254	0.00146902	0.00157185	0.000179075	0.000236152	5.34912e-05	10.336	16.0754	3.40307	0.847902	0.907253	1.07	0.19026	-99	-99	-99	1.0897
26S proteasome regulatory subunit 6A homolog B	Arabidopsis thaliana	1	O04019	0.000108073	0.000139779	0.000159011	0.000142593	0.000138524	0.000136892	0.000108375	0.000100338	0.000108712	0.000110316	0.000108597	0.000144899	8.96318e-05	0.000112449	0.000137596	0.000112927	0.000113894	1.84444e-05	1.39472e-05	2.29502e-05	13.4048	12.3506	20.1504	0.820712	0.827744	1.00857	0.192512	-99	-99	-99	1.5995
S-adenosylmethionine synthase	Litchi chinensis	1	Q84MM2	3.86659e-05	4.80333e-05	3.01216e-05	3.03873e-05	2.97484e-05	4.48856e-05	3.15145e-05	3.791e-05	5.00199e-05	5.23596e-05	7.07473e-05	6.28848e-05	2.68342e-05	5.88936e-05	3.53913e-05	4.33379e-05	5.484e-05	7.98742e-06	8.62686e-06	1.93091e-05	22.5689	19.906	35.2098	1.22454	1.54953	1.2654	0.193427	-99	-99	-99	1.7335
Putative 4-hydroxy-4-methyl-2-oxoglutarate aldolase 1	Arabidopsis thaliana	1	Q9M8R9	0.00458183	0.00352303	0.00470344	0.00398099	0.00471241	0.00345552	0.00373451	0.00381734	0.00395073	0.00305895	0.00474691	0.00341869	0.00362271	0.00307179	0.00430034	0.00360341	0.00371502	0.000528611	0.000354223	0.00072454	12.2923	9.83021	19.503	0.837936	0.863891	1.03097	0.195371	-99	-99	-99	1.3399
Dihydrolipoyllysine-residue succinyltransferase component of 2-oxoglutarate dehydrogenase complex 1, mitochondrial	Arabidopsis thaliana	2	Q9FLQ4	0.00211895	0.00236101	0.00198366	0.00175203	0.00192229	0.00204579	0.00217266	0.00234694	0.00224399	0.00247888	0.00233639	0.00233232	0.0021796	0.00226643	0.00202759	0.00225765	0.00227868	0.000228291	0.000165233	7.34282e-05	11.2592	7.31878	3.2224	1.11347	1.12384	1.00931	0.195371	-99	-99	-99	1.5209
Profilin-1	Phaseolus vulgaris	1	P49231	0.000459718	0.00059028	0.000828302	0.000693407	0.000616681	0.000438172	0.000443329	0.000548158	0.000570857	0.000657901	0.000531126	0.000538834	0.000572927	0.000535483	0.000637678	0.000531684	0.000544593	0.000135831	9.25848e-05	1.91516e-05	21.3009	17.4135	3.51668	0.833781	0.854025	1.02428	0.197899	-99	-99	-99	1.1568
Trans-cinnamate 4-monooxygenase	Zinnia violacea	1	Q43240	1.52182e-05	2.41725e-05	2.79843e-05	1.3312e-05	3.41657e-05	1.85187e-05	1.2584e-05	8.00886e-06	1.3924e-05	2.13039e-05	1.56194e-05	8.70173e-06	2.26619e-05	1.2292e-05	2.29706e-05	1.48679e-05	1.48188e-05	8.73643e-06	5.19383e-06	5.94303e-06	38.0332	34.9332	40.1048	0.647259	0.64512	0.996695	0.197899	-99	-99	-99	1.3552
Pyruvate decarboxylase 4	Arabidopsis thaliana	1	Q9M040	1.38669e-06	5.16491e-06	2.30152e-06	4.43244e-06	5.19212e-06	1.29438e-06	4.74415e-07	2.32613e-06	2.11199e-06	3.16319e-06	1.08981e-06	4.3192e-06	5.46519e-06	4.96186e-06	3.69554e-06	1.87402e-06	3.95901e-06	1.74756e-06	1.02687e-06	1.96946e-06	47.2885	54.7951	49.7463	0.507104	1.0713	2.11258	0.197899	-99	-99	-99	0.082622
Peptidyl-prolyl cis-trans isomerase	Zea mays	1	P21569	0.0020159	0.00148613	0.00302463	0.00316642	0.00193038	0.00153761	0.00209446	0.00246814	0.00170461	0.00277926	0.00276134	0.00249921	0.0029172	0.00463662	0.00232469	0.00211682	0.00320359	0.00073356	0.000516758	0.000970794	31.5551	24.412	30.3033	0.910579	1.37807	1.5134	0.205975	-99	-99	-99	1.241
2,3-bisphosphoglycerate-independent phosphoglycerate mutase	Zea mays	2	P30792	8.16311e-05	0.000151161	8.18486e-05	0.000113095	9.01281e-05	0.000132287	0.000111711	0.000120222	0.000170916	0.000152403	0.000175879	0.000144228	8.79524e-05	0.000106103	0.000103573	0.000137508	0.000128541	2.95356e-05	2.41324e-05	3.93186e-05	28.5168	17.5499	30.5884	1.32764	1.24107	0.93479	0.211945	-99	-99	-99	1.09
Calmodulin	Triticum aestivum	1	P04464	1.90505e-05	1.92536e-05	3.17412e-05	3.31184e-05	2.02053e-05	1.94718e-05	1.22417e-05	2.53335e-05	2.54545e-05	2.30492e-05	1.74032e-05	1.57293e-05	6.14532e-06	2.38112e-05	2.46738e-05	2.11102e-05	1.57723e-05	7.11033e-06	5.51822e-06	7.30216e-06	28.8173	26.1401	46.2975	0.85557	0.639231	0.74714	0.220595	-99	-99	-99	1.5192
DNA topoisomerase 1 alpha	Arabidopsis thaliana	1	P30181	3.27442e-05	3.98967e-05	4.03854e-05	3.62011e-05	4.57495e-05	4.28879e-05	4.09932e-05	3.40308e-05	3.32781e-05	5.37533e-05	3.62961e-05	7.57921e-06	3.91651e-05	3.00445e-05	3.89954e-05	4.09887e-05	2.82712e-05	4.87975e-06	8.28263e-06	1.43106e-05	12.5137	20.2071	50.6189	1.05112	0.724989	0.689733	0.220595	-99	-99	-99	1.2252
DDB1- and CUL4-associated factor homolog 1	Arabidopsis thaliana	1	Q9M086	1.26907e-05	2.63415e-05	6.63233e-05	6.64993e-05	5.75161e-05	2.32951e-05	6.21009e-06	1.25056e-05	3.57425e-05	3.22917e-05	4.12773e-05	4.88021e-05	1.75029e-05	1.83845e-05	4.58742e-05	2.2009e-05	3.14917e-05	2.48081e-05	1.26087e-05	1.59467e-05	54.0785	57.2889	50.6378	0.479769	0.68648	1.43086	0.220595	-99	-99	-99	0.96358
Nuclear transcription factor Y subunit C-1	Arabidopsis thaliana	1	Q9SMP0	6.27647e-05	6.65949e-05	5.60134e-05	2.70283e-05	8.09434e-05	7.56417e-05	7.24496e-05	5.32819e-05	5.22737e-05	5.18888e-05	5.23535e-05	2.6587e-05	5.5056e-05	4.11329e-05	5.8669e-05	6.11071e-05	4.37823e-05	1.98993e-05	1.18759e-05	1.29519e-05	33.918	19.4345	29.5826	1.04156	0.746261	0.716485	0.220595	-99	-99	-99	1.0919
Lactoylglutathione lyase	Arabidopsis thaliana	1	Q8H0V3	7.40818e-06	3.61111e-06	9.4162e-06	1.01433e-05	7.09986e-06	6.4322e-06	6.21759e-06	8.18337e-06	4.80115e-06	4.49927e-06	4.63577e-06	4.84953e-06	7.09775e-06	3.03375e-06	7.53574e-06	6.02672e-06	4.9042e-06	2.54679e-06	1.4737e-06	1.67185e-06	33.7962	24.4527	34.0902	0.799752	0.650793	0.813743	0.221679	-99	-99	-99	1.5457
T-complex protein 1 subunit eta	Arabidopsis thaliana	1	Q9SF16	2.03894e-05	3.65193e-05	2.8954e-05	2.28329e-05	5.51471e-05	2.99148e-05	3.91645e-06	2.35663e-05	2.35968e-05	2.53649e-05	2.42926e-05	1.05145e-05	2.20726e-05	1.64702e-05	3.27685e-05	2.12718e-05	1.83374e-05	1.39766e-05	1.00416e-05	6.16713e-06	42.6525	47.206	33.6314	0.649154	0.559605	0.862053	0.223351	-99	-99	-99	1.5474
Ubiquitin-conjugating enzyme E2 30	Arabidopsis thaliana	2	Q9FKT3	0.000216608	0.000240624	0.000282809	0.000270696	0.000230865	0.000239964	0.000229414	0.000290275	0.000294829	0.000302646	0.000251897	0.000318477	0.000263623	0.00030688	0.00024832	0.000271426	0.000285219	2.76573e-05	3.40315e-05	3.24141e-05	11.1378	12.5381	11.3646	1.09305	1.14859	1.05082	0.226988	-99	-99	-99	1.4217
Plant UBX domain-containing protein 8	Arabidopsis thaliana	1	F4JPR7	7.34831e-05	5.97418e-05	5.31405e-05	8.72834e-05	3.01708e-05	6.79795e-05	6.66024e-05	5.40616e-05	5.17569e-05	7.28953e-05	7.83924e-05	5.42859e-05	7.5287e-05	9.34423e-05	6.07639e-05	6.26591e-05	7.53519e-05	2.15648e-05	9.23865e-06	1.61275e-05	35.4895	14.7443	21.4029	1.03119	1.24008	1.20257	0.230913	-99	-99	-99	1.0602
Chaperone protein ClpB1	Oryza sativa subsp. japonica	6	Q6F2Y7	0.000246941	0.000214711	0.000150569	0.000336981	0.000472733	0.000298335	0.000247835	0.0001828	0.000243512	0.000329661	0.000235153	0.00018123	0.000225993	0.000155232	0.000284387	0.000260429	0.000199402	0.000124905	5.63491e-05	3.77111e-05	43.9207	21.6371	18.9121	0.915755	0.701164	0.765667	0.230913	-99	-99	-99	1.1591
Succinate--CoA ligase [ADP-forming] subunit beta, mitochondrial	Oryza sativa subsp. japonica	1	Q6K9N6	5.04764e-05	5.1105e-05	2.26842e-05	3.62611e-05	6.78804e-05	5.41264e-05	4.39106e-05	3.29906e-05	3.74576e-05	4.37276e-05	4.64907e-05	2.38001e-05	3.19679e-05	2.19821e-05	4.56814e-05	4.24426e-05	3.10602e-05	1.70501e-05	7.97667e-06	1.11661e-05	37.3238	18.794	35.9498	0.929099	0.679931	0.731817	0.230913	-99	-99	-99	1.3367
Methylcrotonoyl-CoA carboxylase beta chain, mitochondrial	Arabidopsis thaliana	1	Q9LDD8	4.9191e-05	5.7608e-05	4.52293e-05	3.82083e-06	5.4768e-05	4.87708e-05	5.56298e-05	6.00893e-05	4.10418e-05	4.89981e-05	5.37202e-05	3.48109e-06	4.15033e-05	1.50913e-06	4.21234e-05	5.0906e-05	2.50534e-05	2.19451e-05	7.28268e-06	2.65335e-05	52.097	14.3061	105.908	1.20849	0.594762	0.492151	0.230913	-99	-99	-99	0.91105
Elongation factor Tu, mitochondrial	Arabidopsis thaliana	5	Q9ZT91	0.00142915	0.00170801	0.00131782	0.00133161	0.00132219	0.0014253	0.00139518	0.00115977	0.00112186	0.00141231	0.00178831	0.00152532	0.00126278	0.00184908	0.00142176	0.00130288	0.00160637	0.000166462	0.000148937	0.00026872	11.7082	11.4313	16.7284	0.91639	1.12985	1.23294	0.235089	-99	-99	-99	1.076
Protein BTR1	Arabidopsis thaliana	1	Q9LZ82	0.000351127	0.000381444	0.000354111	0.000290901	0.000392128	0.000337458	0.000386563	0.00038926	0.000282285	0.000365632	0.000378605	0.000402515	0.000379163	0.000439124	0.000353942	0.00035224	0.000399851	3.93593e-05	4.4272e-05	2.84537e-05	11.1203	12.5687	7.11607	0.99519	1.12971	1.13517	0.235502	-99	-99	-99	1.3526
Eukaryotic translation initiation factor 2 subunit alpha homolog	Arabidopsis thaliana	1	Q9SIZ2	1.89414e-05	2.93207e-05	1.21792e-05	1.92207e-05	4.21174e-05	3.23044e-05	2.75538e-05	2.03104e-05	1.03937e-05	2.54219e-05	1.5573e-05	1.35141e-05	1.54307e-05	1.72559e-05	2.43559e-05	2.31968e-05	1.54434e-05	1.16628e-05	8.35364e-06	1.53018e-06	47.8848	36.012	9.9083	0.952411	0.634074	0.665756	0.236252	-99	-99	-99	1.1777
Profilin-1	Lilium longiflorum	1	Q9SNW7	4.37742e-06	5.01853e-06	7.63205e-06	4.15014e-06	4.25994e-06	3.15275e-06	5.25668e-06	3.53596e-06	7.7089e-06	6.91183e-06	6.12513e-06	1.311e-06	1.36235e-06	3.3783e-06	5.08761e-06	5.31323e-06	3.0442e-06	1.46178e-06	2.00775e-06	2.26836e-06	28.7321	37.7879	74.5143	1.04435	0.598354	0.572947	0.236252	-99	-99	-99	1.1987
NADH dehydrogenase [ubiquinone] flavoprotein 1, mitochondrial	Arabidopsis thaliana	1	Q9FNN5	1.13181e-05	1.21901e-05	7.35557e-06	1.30547e-05	1.60316e-05	1.29896e-05	1.15108e-05	7.39855e-06	9.46347e-07	1.13853e-05	1.29942e-05	5.52267e-06	3.76917e-06	4.95972e-06	1.199e-05	8.84614e-06	6.81144e-06	3.13998e-06	4.87901e-06	4.18616e-06	26.1882	55.1541	61.4577	0.737791	0.568092	0.76999	0.240184	-99	-99	-99	1.4496
Histone H2B.6	Arabidopsis thaliana	1	O23629	7.93193e-05	3.70784e-05	7.70278e-05	8.08421e-05	3.80223e-05	4.84656e-05	4.53687e-05	2.90819e-05	2.8323e-05	5.3423e-05	5.66802e-05	7.40692e-05	6.67409e-06	3.55766e-05	6.2458e-05	4.09324e-05	4.325e-05	2.27804e-05	1.15312e-05	2.90223e-05	36.4732	28.1714	67.1034	0.65536	0.692466	1.05662	0.241714	-99	-99	-99	1.1065
40S ribosomal protein S8	Prunus armeniaca	3	O81361	0.00140085	0.00131494	0.000709064	0.000853308	0.00118643	0.000793588	0.00106132	0.000698993	0.00100764	0.000661972	0.000894357	0.000719665	0.000960158	0.000617203	0.00109292	0.000844704	0.000797846	0.000299006	0.000180768	0.000157484	27.3585	21.4002	19.7387	0.772888	0.730013	0.944527	0.242752	-99	-99	-99	1.5027
L-3-cyanoalanine synthase 1, mitochondrial	Malus domestica	1	Q1KLZ2	0.000204374	0.000314673	0.000178262	0.000195046	0.000191282	0.000216226	0.000253835	0.000228332	0.000364418	0.000298708	0.00013931	0.0003407	0.000301071	0.000402718	0.000216727	0.000272304	0.00029595	5.55497e-05	6.04186e-05	0.000112493	25.6311	22.1879	38.011	1.25643	1.36554	1.08684	0.242752	-99	-99	-99	1.2916
Probable N-acetyl-gamma-glutamyl-phosphate reductase, chloroplastic	Oryza sativa subsp. japonica	1	Q6AV34	9.8194e-05	5.04732e-05	0.00017693	0.0001984	0.000114438	6.91945e-05	7.61634e-05	0.000100352	5.99615e-05	8.39309e-05	8.55928e-05	5.67358e-05	6.58335e-05	9.58504e-05	0.000127687	7.79204e-05	7.60031e-05	6.00679e-05	1.53381e-05	1.78934e-05	47.043	19.6844	23.543	0.610244	0.595229	0.975395	0.242752	-99	-99	-99	1.4968
Heat shock protein 90-5, chloroplastic	Arabidopsis thaliana	2	Q9SIF2	0.000120878	0.000161818	9.5434e-05	0.000120526	0.000103011	0.000135973	0.000124885	0.000171164	8.4326e-05	0.000120907	0.000129268	0.000101375	5.03913e-05	7.50397e-05	0.000120333	0.000127451	8.90183e-05	2.56969e-05	3.11952e-05	3.39614e-05	21.3547	24.4763	38.151	1.05915	0.739764	0.698452	0.245315	-99	-99	-99	1.089
Vacuolar-sorting receptor 2	Arabidopsis thaliana	1	O22925	0.000179982	0.000335922	0.000194269	0.000185704	0.000229189	0.000291477	0.000325285	0.000306781	0.000262361	0.00025684	0.000282762	0.000308754	0.000189783	0.000384392	0.000225013	0.000288549	0.000291422	6.48775e-05	2.90769e-05	8.03102e-05	28.8328	10.0769	27.558	1.28236	1.29514	1.00996	0.24872	-99	-99	-99	1.288
60S ribosomal protein L19 (Fragment)	Zea mays	1	Q08066	0.000419595	0.000462024	0.000541763	0.000636206	0.000395972	0.000190048	0.000400515	0.000460692	0.000253369	0.000458382	0.000251183	0.000232602	0.000684122	0.000302007	0.000491112	0.000352601	0.000367478	9.8273e-05	0.000123935	0.000213124	20.0103	35.1487	57.9964	0.717965	0.748258	1.04219	0.24872	-99	-99	-99	1.0961
Glutamine synthetase cytosolic isozyme 1-3	Arabidopsis thaliana	3	Q9LVI8	0.000522107	0.000473221	0.000541277	0.000494526	0.000542808	0.000519871	0.000497423	0.000438599	0.000391159	0.00050978	0.00057782	0.000403196	0.000379654	0.000359895	0.000514788	0.000471366	0.000430141	3.03261e-05	5.48043e-05	0.000100031	5.89099	11.6267	23.2553	0.915652	0.83557	0.912541	0.254107	-99	-99	-99	1.4703
Heat shock 70 kDa protein 6, chloroplastic	Arabidopsis thaliana	1	Q9STW6	0.000113184	8.79211e-05	0.000125444	0.000150677	0.000109087	0.000113275	0.000103214	0.000105731	8.35462e-05	9.72144e-05	0.00010907	0.000108966	0.000111781	7.69626e-05	0.000117263	0.000100596	0.000101695	2.30644e-05	1.11368e-05	1.65396e-05	19.669	11.0708	16.2639	0.857869	0.867238	1.01092	0.255381	-99	-99	-99	1.121
Isocitrate dehydrogenase [NAD] regulatory subunit 2, mitochondrial	Arabidopsis thaliana	2	P93032	0.000198326	0.000217058	0.000113513	9.72826e-05	0.000219403	0.000254455	0.000218506	0.000158138	0.000162778	0.000141666	0.000233987	7.2699e-05	7.00747e-05	6.66737e-05	0.000169116	0.000187108	0.000110859	5.90171e-05	4.74806e-05	8.21228e-05	34.8973	25.376	74.0788	1.10639	0.655517	0.592483	0.258471	-99	-99	-99	1.0462
Ribose-phosphate pyrophosphokinase 4	Oryza sativa subsp. japonica	1	Q6ZFT5	5.95546e-05	4.69209e-05	1.73182e-05	6.01711e-06	0.000107609	8.98345e-05	6.31202e-05	3.72789e-05	5.02499e-05	3.56879e-05	3.0788e-05	1.74123e-05	3.87702e-05	1.85115e-05	4.74839e-05	5.52343e-05	2.63705e-05	3.99702e-05	2.22972e-05	1.02515e-05	84.1763	40.3684	38.8748	1.16322	0.555357	0.47743	0.260354	-99	-99	-99	0.85591
2-Cys peroxiredoxin BAS1, chloroplastic	Arabidopsis thaliana	1	Q96291	6.36513e-06	3.20072e-05	3.51109e-05	4.40455e-05	5.58136e-05	2.26365e-05	2.47655e-05	2.46197e-05	3.3682e-05	2.28785e-05	3.20239e-05	1.194e-05	2.57542e-05	6.65709e-06	3.46685e-05	2.57164e-05	1.90938e-05	1.83262e-05	4.55788e-06	1.17954e-05	52.8614	17.7236	61.7763	0.741782	0.550754	0.742475	0.260981	-99	-99	-99	1.422
Calmodulin	Chlamydomonas reinhardtii	1	P04352	6.20655e-05	6.71707e-05	7.18777e-05	6.00058e-05	6.49068e-05	5.29169e-05	6.17709e-05	0.000126558	8.41562e-05	0.000127776	7.28802e-05	6.66685e-05	0.00012655	0.000109791	6.52053e-05	9.06356e-05	9.39723e-05	4.61971e-06	3.52409e-05	2.88785e-05	7.08486	38.8819	30.7309	1.39	1.44118	1.03682	0.265503	-99	-99	-99	1.3258
40S ribosomal protein S3a	Nicotiana tabacum	1	Q285L8	0.000114331	0.000106867	0.000133175	0.000141153	0.000102409	0.000100732	0.000134174	8.67995e-05	0.000119492	0.000133873	0.000157935	0.000166124	8.93668e-05	0.000186989	0.000119587	0.000115014	0.000150103	1.68393e-05	2.08739e-05	4.22983e-05	14.0812	18.149	28.1794	0.961761	1.25518	1.30509	0.284085	-99	-99	-99	1.3137
Leucine aminopeptidase	Oryza sativa subsp. japonica	2	Q84TA3	4.56307e-05	4.59306e-05	3.01427e-05	4.72654e-05	9.85826e-05	6.60054e-05	5.77379e-05	3.53556e-05	5.79323e-05	3.07937e-05	4.91335e-05	2.86271e-05	2.1599e-05	3.76034e-05	5.35104e-05	4.9565e-05	3.42407e-05	2.61539e-05	1.5503e-05	1.18944e-05	48.8762	31.278	34.7375	0.926268	0.639889	0.690825	0.284872	-99	-99	-99	1.175
25.3 kDa vesicle transport protein	Arabidopsis thaliana	1	Q94AU2	0.000153597	0.000104119	0.000194049	4.02532e-05	0.000244396	0.000114787	0.000118081	0.00027242	9.25513e-05	0.000100849	0.000100433	0.000126796	1.00631e-05	7.56141e-05	0.000147283	0.000139738	7.82266e-05	7.90196e-05	7.48916e-05	5.00174e-05	53.6516	53.5944	63.9391	0.94877	0.531132	0.559811	0.284872	-99	-99	-99	1.1001
Sulfite reductase [ferredoxin], chloroplastic	Zea mays	1	O23813	0.00116438	0.000751823	3.23877e-05	7.43635e-05	2.4691e-05	2.58843e-05	0.000698784	2.09439e-05	2.7519e-05	2.02142e-05	0.00106037	2.61207e-05	1.83058e-05	2.63256e-05	0.00040953	0.000158669	0.00028278	0.00052193	0.000301949	0.000518405	127.446	190.301	183.325	0.387442	0.690499	1.7822	0.291459	-99	-99	-99	0.39019
UTP--glucose-1-phosphate uridylyltransferase	Solanum tuberosum	1	P19595	0.000572704	0.000409943	0.000383428	0.000483465	0.000441229	0.000491025	0.000370803	0.000303584	0.000536137	0.0002963	0.000605328	0.000262187	0.000269209	0.000243003	0.000458154	0.00039957	0.000344932	7.40897e-05	0.000109225	0.000173951	16.1714	27.3356	50.4304	0.87213	0.752873	0.863258	0.291875	-99	-99	-99	1.1322
Eukaryotic initiation factor 4A	Zea mays	1	Q41741	8.57458e-05	0.000107267	3.08584e-05	7.72873e-05	0.000199941	0.00011325	7.72353e-05	5.70356e-05	8.17205e-05	0.000100888	6.86445e-05	4.05768e-05	8.18696e-05	5.64746e-05	0.00010022	8.6026e-05	6.18914e-05	6.23306e-05	2.17847e-05	1.75916e-05	62.1938	25.3234	28.4233	0.858372	0.617555	0.71945	0.294809	-99	-99	-99	1.1709
60S ribosomal protein L8	Solanum lycopersicum	5	P29766	0.00281628	0.00319437	0.00257426	0.00275883	0.00275441	0.00265541	0.00315006	0.00180862	0.00307179	0.0028624	0.0042189	0.00398863	0.00225337	0.00367118	0.00281963	0.00270966	0.00353302	0.00022836	0.000539267	0.00088216	8.09895	19.9017	24.969	0.960998	1.25301	1.30386	0.298197	-99	-99	-99	1.3034
CBS domain-containing protein CBSX3, mitochondrial	Arabidopsis thaliana	1	Q9LEV3	0.000294279	0.000302817	0.000284336	2.06599e-06	0.000223787	0.000289351	0.000306294	0.000189672	0.000206421	0.000261421	0.000410471	0.000387606	0.000182878	0.000326041	0.000221457	0.000250632	0.000326749	0.000126505	5.09524e-05	0.000102327	57.124	20.3296	31.3166	1.13174	1.47545	1.3037	0.298197	-99	-99	-99	1.3182
Proteasome subunit alpha type-6	Oryza sativa subsp. japonica	1	Q9LSU3	0.000703208	0.000690779	0.000725918	0.000579478	0.000718268	0.000643759	0.000796136	0.000725216	0.000615055	0.000650401	0.000897193	0.000820572	0.000630184	0.000759683	0.00068353	0.000686114	0.000776908	5.97287e-05	7.37438e-05	0.000112842	8.73827	10.748	14.5245	1.00378	1.13661	1.13233	0.298197	-99	-99	-99	1.2723
Ornithine aminotransferase, mitochondrial	Arabidopsis thaliana	1	Q9FNK4	4.46908e-05	5.86591e-05	6.42519e-05	7.18848e-05	7.05638e-05	6.26094e-05	4.57366e-05	4.57221e-05	3.46174e-05	5.50663e-05	7.95682e-05	6.14395e-06	9.91374e-06	5.26685e-05	6.20101e-05	4.87504e-05	3.70736e-05	1.10328e-05	1.06061e-05	3.53237e-05	17.7919	21.756	95.2799	0.786169	0.597864	0.760478	0.304731	-99	-99	-99	1.4279
Polyadenylate-binding protein RBP47A	Arabidopsis thaliana	1	F4I3B3	3.2235e-05	5.32566e-05	4.35364e-05	4.1684e-05	4.43039e-05	4.01971e-05	5.32722e-05	5.00951e-05	3.72923e-05	4.95136e-05	4.65964e-05	5.56602e-05	4.92453e-05	5.31567e-05	4.30032e-05	4.60741e-05	5.11647e-05	7.49673e-06	6.91863e-06	4.03037e-06	17.433	15.0163	7.87726	1.07141	1.18979	1.11049	0.305605	-99	-99	-99	1.4599
Glycerate dehydrogenase	Cucumis sativus	1	P13443	1.80688e-05	1.27947e-05	1.29576e-05	2.10484e-05	4.84726e-05	6.81164e-06	1.03037e-05	8.07531e-06	2.15307e-05	2.08167e-05	8.17657e-06	1.149e-05	1.34859e-05	1.41034e-05	2.26684e-05	1.35076e-05	1.1814e-05	1.48444e-05	7.11343e-06	2.66912e-06	65.485	52.6624	22.5929	0.595877	0.521163	0.874616	0.308598	-99	-99	-99	1.3463
Prohibitin-3, mitochondrial	Arabidopsis thaliana	2	O04331	0.00155339	0.00162658	0.00129483	0.000959371	0.00135189	0.00168742	0.00142187	0.00135309	0.00134223	0.00176658	0.00153187	0.00152383	0.00162122	0.00215058	0.00135721	0.00151424	0.00170687	0.000261361	0.000198593	0.000299076	19.2572	13.115	17.5218	1.1157	1.25763	1.12721	0.314032	-99	-99	-99	1.4265
4-hydroxy-3-methylbut-2-en-1-yl diphosphate synthase (ferredoxin), chloroplastic	Arabidopsis thaliana	1	F4K0E8	9.07035e-06	2.31526e-05	2.50111e-06	1.00465e-05	1.75222e-05	1.04852e-05	5.75691e-05	5.69919e-05	1.36055e-05	2.23076e-05	2.36663e-05	1.44184e-05	4.37539e-06	1.42235e-05	1.24585e-05	3.21919e-05	1.41709e-05	8.00705e-06	2.33098e-05	7.87781e-06	64.2695	72.4089	55.5914	2.58392	1.13745	0.440202	0.315733	-99	-99	-99	0.22335
Glutamate-1-semialdehyde 2,1-aminomutase, chloroplastic	Solanum lycopersicum	3	Q40147	0.000296356	0.000245949	8.65254e-05	0.000112512	0.000296609	0.00025192	0.000349202	0.000352872	0.00023168	0.000308248	0.000479984	0.000233269	0.000246769	0.000211223	0.00020759	0.000298784	0.000292811	0.000101207	5.53542e-05	0.000125639	48.7533	18.5265	42.9079	1.4393	1.41052	0.980008	0.315733	-99	-99	-99	1.0888
Biotin carboxylase, chloroplastic	Arabidopsis thaliana	1	O04983	0.000174881	0.000145803	0.000138328	0.000158418	0.000181043	0.000158932	0.000147079	0.000150194	0.000129011	0.000170368	0.000167641	0.0001271	0.000135892	0.000140137	0.000159695	0.000151117	0.000142693	1.82863e-05	1.53095e-05	1.7496e-05	11.4508	10.1309	12.2613	0.946285	0.893534	0.944255	0.319819	-99	-99	-99	1.1721
60S ribosomal protein L35	Euphorbia esula	2	Q9M5L0	0.0014011	0.0019729	0.00209698	0.00169723	0.00138287	0.00137341	0.00171065	0.00183201	0.00147048	0.00197368	0.0019421	0.00146507	0.00221466	0.00264487	0.00171021	0.00167205	0.00206668	0.000324603	0.000248932	0.000494521	18.9803	14.8878	23.9283	0.977683	1.20843	1.23602	0.324554	-99	-99	-99	1.0873
30S ribosomal protein S15, chloroplastic	Pinus thunbergii	1	P41648	4.91136e-05	3.80279e-05	5.10955e-05	8.93995e-06	4.16626e-05	5.36435e-05	3.5465e-05	2.31333e-05	1.25394e-05	3.10371e-05	1.92442e-05	3.75954e-05	2.08571e-05	1.48847e-05	3.77679e-05	3.11637e-05	2.31453e-05	1.69753e-05	1.52906e-05	9.9582e-06	44.9462	49.0655	43.0247	0.825136	0.612831	0.742703	0.334301	-99	-99	-99	1.2084
Ureidoglycolate hydrolase	Oryza sativa subsp. japonica	2	Q2QMN7	7.2507e-05	9.67592e-05	9.47922e-05	0.0011477	0.000117521	0.000138114	9.3778e-05	0.000144064	0.000167042	0.00012781	0.000147997	9.65478e-05	6.04757e-05	4.89523e-05	0.000305855	0.000134161	8.84932e-05	0.000470874	2.67674e-05	4.45497e-05	153.953	19.9516	50.3425	0.438644	0.28933	0.659602	0.334301	-99	-99	-99	0.98605
ADP,ATP carrier protein 2, chloroplastic	Arabidopsis thaliana	2	P92935	9.01702e-05	7.12711e-05	2.88908e-05	3.87142e-05	4.50202e-05	9.59391e-05	7.76138e-05	5.78431e-05	8.83999e-05	7.44191e-05	0.000127436	7.86487e-05	3.72641e-05	5.97321e-05	5.48133e-05	7.8843e-05	7.57702e-05	2.5239e-05	1.45404e-05	3.83735e-05	46.0454	18.4422	50.6445	1.43839	1.38233	0.961027	0.342519	-99	-99	-99	1.0288
Pathogenesis-related thaumatin-like protein 3.7	Cryptomeria japonica	1	Q4W6C7	0.000525538	0.000322322	0.00129479	0.00101338	0.000709257	0.000363994	0.000210931	0.000196224	0.000527014	0.000338875	0.000859163	0.00168455	0.000194005	0.000189364	0.000773058	0.000327408	0.000731769	0.000386801	0.000134247	0.00070885	50.0353	41.003	96.868	0.423523	0.946591	2.23504	0.342519	-99	-99	-99	0.1896
TPR repeat-containing thioredoxin TTL2	Arabidopsis thaliana	1	F4IXE4	0.000187943	0.000208407	0.000346762	0.000322594	0.000168334	0.000250032	0.000286766	0.000200601	0.000290494	0.00034127	0.000249608	0.000369961	0.000252242	0.00042089	0.000246808	0.000273832	0.000323175	8.19025e-05	5.22542e-05	8.59858e-05	33.1847	19.0825	26.6065	1.10949	1.30942	1.18019	0.344536	-99	-99	-99	1.2238
6-phosphogluconate dehydrogenase, decarboxylating 2, chloroplastic	Spinacia oleracea	1	Q94KU2	4.36079e-05	3.26085e-05	1.61944e-05	8.5357e-06	1.05195e-05	3.47736e-05	2.81724e-06	5.38595e-05	3.50043e-05	4.33058e-05	3.78252e-05	3.25146e-05	3.99573e-05	4.95617e-05	2.22932e-05	3.39521e-05	3.99647e-05	1.52135e-05	1.90719e-05	7.12238e-06	68.2429	56.1731	17.8217	1.52298	1.79269	1.17709	0.349938	-99	-99	-99	1.3978
60S ribosomal protein L3	Oryza sativa subsp. japonica	1	P35684	2.94409e-05	3.88816e-05	3.34195e-05	7.9841e-06	1.79394e-05	2.56316e-05	6.38149e-06	4.2539e-05	2.85508e-05	4.84987e-05	5.65949e-05	3.80386e-06	5.27735e-05	6.01767e-05	2.55331e-05	3.03203e-05	4.33372e-05	1.24628e-05	1.64159e-05	2.65284e-05	48.8102	54.1417	61.2138	1.18749	1.6973	1.42931	0.35854	-99	-99	-99	1.1742
Catalase isozyme A	Oryza sativa subsp. japonica	1	Q0E4K1	7.52574e-05	3.49347e-05	3.46893e-05	3.62525e-05	7.29231e-05	9.87876e-05	6.53169e-05	2.65108e-05	1.96744e-05	5.68345e-05	9.48633e-05	0.000106708	7.76764e-05	2.88244e-05	5.08114e-05	5.34248e-05	7.70181e-05	2.12749e-05	3.19151e-05	3.42686e-05	41.8703	59.7383	44.4943	1.05143	1.51576	1.44162	0.35854	-99	-99	-99	1.0984
Leucine aminopeptidase 2, chloroplastic	Arabidopsis thaliana	1	Q944P7	6.11431e-05	6.36911e-05	2.88926e-05	3.9385e-05	0.000100554	5.89947e-05	6.02555e-05	7.13735e-05	6.24485e-05	5.87824e-05	3.72021e-05	2.56141e-05	6.26248e-05	3.99992e-05	5.87331e-05	6.23709e-05	4.13601e-05	2.7587e-05	5.23935e-06	1.5484e-05	46.9701	8.40031	37.4371	1.06194	0.704203	0.663131	0.35854	-99	-99	-99	1.0303
2-methyl-6-phytyl-1,4-hydroquinone methyltransferase, chloroplastic	Spinacia oleracea	1	P23525	9.43797e-06	1.11408e-05	7.79532e-06	2.00501e-05	7.53109e-06	9.3122e-06	3.28545e-06	9.85591e-06	1.63146e-06	7.54624e-06	4.4408e-06	9.14679e-06	1.32077e-05	3.10204e-06	1.11911e-05	6.32625e-06	7.47434e-06	5.15959e-06	3.67935e-06	4.61838e-06	46.1046	58.16	61.7898	0.565295	0.667884	1.18148	0.362144	-99	-99	-99	1.0515
Glucose-6-phosphate 1-dehydrogenase, chloroplastic	Spinacia oleracea	6	O24357	0.000325429	0.000397981	0.000247501	0.000294617	0.000346718	0.000403118	0.000389962	0.000379499	0.000261425	0.000449576	0.000531478	0.000578161	0.000297725	0.000302674	0.000322449	0.000376716	0.00042751	5.63357e-05	6.97868e-05	0.000148249	17.4712	18.525	34.6773	1.16829	1.32582	1.13483	0.36683	-99	-99	-99	1.3184
Isocitrate dehydrogenase [NADP]	Nicotiana tabacum	2	P50218	3.07219e-05	4.44809e-05	2.68846e-05	2.94409e-05	6.60293e-05	4.14042e-05	3.34707e-05	2.03171e-05	3.13997e-05	4.72004e-05	3.75957e-05	2.32417e-05	2.77596e-05	2.54479e-05	3.95115e-05	3.47584e-05	2.85112e-05	1.63248e-05	1.02526e-05	6.33099e-06	41.3166	29.4966	22.2053	0.879703	0.721592	0.820267	0.36683	-99	-99	-99	1.1188
60S ribosomal protein L18-3	Arabidopsis thaliana	2	Q940B0	0.00155641	0.00274199	0.00392699	0.00316409	0.00238763	0.00223358	0.00267192	0.00394529	0.00219504	0.00375213	0.00336932	0.00230633	0.00426091	0.00472403	0.00275542	0.00295959	0.00366515	0.000882136	0.000835779	0.00106615	32.0145	28.2397	29.089	1.0741	1.33016	1.2384	0.36683	-99	-99	-99	1.1944
Cell division cycle protein 48 homolog	Glycine max	4	P54774	0.000802979	0.000793297	0.000934915	0.000872446	0.000639831	0.000819989	0.000827759	0.000670233	0.000859121	0.00123398	0.00109773	0.00107283	0.000763608	0.00114169	0.000808694	0.000882216	0.00101896	0.000110432	0.000209788	0.000172601	13.6556	23.7797	16.9389	1.09091	1.26001	1.15501	0.370517	-99	-99	-99	1.4835
Double-stranded RNA-binding protein 2	Arabidopsis thaliana	1	Q9SKN2	6.84895e-05	4.72138e-05	7.84675e-05	7.73903e-05	5.89487e-05	5.44212e-05	2.6438e-05	6.63661e-05	6.57827e-05	6.64029e-05	2.92549e-05	7.04086e-05	1.70556e-05	6.67897e-05	6.6102e-05	5.58822e-05	4.58772e-05	1.31716e-05	1.72316e-05	2.67464e-05	19.9262	30.8356	58.3	0.845394	0.694036	0.820962	0.372363	-99	-99	-99	1.2768
Protein EARLY FLOWERING 5	Poncirus trifoliata	1	G3CHK5	4.12285e-06	1.30952e-05	4.53559e-05	4.90131e-05	3.69316e-05	1.19769e-05	8.09446e-06	1.4143e-05	1.52832e-05	5.10913e-06	2.48547e-05	1.48706e-05	4.58451e-05	6.28901e-06	2.97037e-05	1.09213e-05	2.29649e-05	2.00019e-05	4.25123e-06	1.7036e-05	67.3381	38.926	74.1831	0.367675	0.77313	2.10275	0.373173	-99	-99	-99	0.59264
Anaphase-promoting complex subunit 2	Arabidopsis thaliana	1	Q8H1U5	0.000207418	0.000155981	0.000169397	0.000175136	0.000189587	0.000211794	0.000161831	0.000142548	0.000179609	0.000128306	0.000226228	0.000142558	0.000124397	0.000121084	0.000179504	0.000164818	0.000153567	1.97197e-05	3.2648e-05	4.93519e-05	10.9857	19.8086	32.1371	0.918185	0.855508	0.931738	0.394169	-99	-99	-99	1.0548
2-methylacyl-CoA dehydrogenase, mitochondrial	Solanum tuberosum	2	Q9FS88	8.89956e-05	9.32134e-05	0.00011665	8.88232e-05	7.36409e-05	9.14979e-05	9.61686e-05	7.77189e-05	8.24766e-05	0.000100867	9.32434e-05	8.38633e-05	6.80112e-05	7.47717e-05	9.22646e-05	8.97458e-05	7.99724e-05	1.55315e-05	9.55897e-06	1.09754e-05	16.8337	10.6512	13.724	0.972701	0.866772	0.891099	0.40215	-99	-99	-99	1.2132
26S proteasome non-ATPase regulatory subunit 12 homolog A	Arabidopsis thaliana	1	Q9FIB6	3.88983e-05	2.35681e-05	3.9788e-05	1.87004e-05	6.21906e-05	4.52265e-05	2.23025e-05	1.81946e-05	3.19699e-05	2.36532e-05	2.0024e-05	1.59718e-05	2.65917e-05	3.09415e-05	3.6629e-05	2.82694e-05	2.33822e-05	1.70334e-05	1.07198e-05	6.67421e-06	46.5024	37.9201	28.5439	0.771774	0.638352	0.827124	0.418353	-99	-99	-99	1.2991
Granule-bound starch synthase 1, chloroplastic/amyloplastic	Antirrhinum majus	3	O82627	0.000218501	0.00040116	0.000235838	0.000249152	0.000158483	0.000337192	0.000270163	0.00017405	0.000198154	0.000380073	0.000403189	0.000205993	0.000268254	0.000603925	0.000252627	0.000271927	0.00037034	8.99773e-05	8.80064e-05	0.000176137	35.6167	32.364	47.5607	1.0764	1.46596	1.36191	0.42498	-99	-99	-99	1.1673
Dihydrolipoyllysine-residue acetyltransferase component 2 of pyruvate dehydrogenase complex, mitochondrial	Arabidopsis thaliana	1	Q8RWN9	8.40013e-05	8.06547e-05	6.63622e-05	0.00276518	7.56369e-05	8.17962e-05	6.68835e-05	6.05782e-05	8.2945e-05	5.91465e-05	0.000119418	7.63254e-05	7.60515e-05	6.83966e-05	0.000614367	7.02699e-05	8.50478e-05	0.00120236	1.14307e-05	2.32061e-05	195.707	16.2668	27.286	0.114378	0.138432	1.2103	0.439803	-99	-99	-99	0.95144
Protein RETICULATA-RELATED 3, chloroplastic	Arabidopsis thaliana	1	Q9C9Z2	1.26218e-05	1.43983e-05	4.28975e-06	1.16532e-05	2.24434e-05	8.25383e-06	1.02411e-05	9.54846e-06	1.56954e-05	1.52117e-05	9.99069e-06	6.23885e-06	1.29474e-05	7.84023e-06	1.30813e-05	1.17901e-05	9.25428e-06	6.49857e-06	3.42375e-06	2.9025e-06	49.6783	29.0392	31.3638	0.901295	0.707444	0.784919	0.439803	-99	-99	-99	1.0301
Alpha-soluble NSF attachment protein	Solanum tuberosum	1	Q9M5P8	2.5415e-05	3.56295e-05	2.49435e-05	2.24482e-05	3.86812e-05	2.87178e-05	3.24322e-05	2.9229e-05	1.49329e-05	2.46078e-05	2.81062e-05	1.94067e-05	2.54055e-05	1.58672e-05	2.94235e-05	2.59839e-05	2.21964e-05	7.2286e-06	6.77505e-06	5.56973e-06	24.5675	26.074	25.0929	0.883102	0.754377	0.854236	0.444542	-99	-99	-99	1.3266
Inositol-3-phosphate synthase 1	Oryza sativa subsp. japonica	2	O64437	0.0002408	0.000337979	0.000164701	0.000242866	0.000205059	0.000321456	0.000390791	0.000367012	6.31695e-05	0.000402943	0.000182249	0.000233457	0.000595869	0.000687583	0.000238281	0.000309074	0.000424789	6.41966e-05	0.000140951	0.000254141	26.9415	45.6041	59.8275	1.2971	1.78272	1.37439	0.444858	-99	-99	-99	1.3533
Phospholipase D alpha 1	Vigna unguiculata	2	O04865	4.62205e-05	5.3685e-05	0.000168354	3.1656e-05	8.23136e-05	5.10464e-05	4.80228e-05	4.24238e-05	3.65864e-05	4.79325e-05	5.60351e-05	3.27941e-05	4.30335e-05	3.30312e-05	7.64459e-05	4.52024e-05	4.12235e-05	5.45879e-05	5.73405e-06	1.0967e-05	71.4073	12.6853	26.6039	0.591299	0.53925	0.911975	0.460375	-99	-99	-99	1.2832
Phospholipid hydroperoxide glutathione peroxidase 1, chloroplastic	Arabidopsis thaliana	1	P52032	6.51741e-05	4.3579e-05	7.50318e-05	5.99452e-05	5.05945e-05	4.44524e-05	4.38489e-05	5.25743e-05	5.88994e-05	5.12731e-05	1.47034e-05	3.14394e-05	4.66584e-05	8.32787e-05	5.88649e-05	5.02096e-05	4.402e-05	1.22923e-05	6.24177e-06	2.92457e-05	20.8822	12.4314	66.4374	0.852964	0.747813	0.876724	0.460375	-99	-99	-99	1.0946
Glutamine synthetase nodule isozyme	Lupinus luteus	1	P52782	1.55025e-05	1.96071e-05	3.10767e-05	3.35049e-05	2.01415e-05	2.11412e-05	1.65949e-05	1.58293e-05	1.68141e-05	2.78458e-05	2.33428e-05	1.93188e-05	1.49859e-05	1.60157e-05	2.39665e-05	1.96451e-05	1.84158e-05	7.8551e-06	5.03412e-06	3.76896e-06	32.7753	25.6253	20.4659	0.819687	0.768395	0.937425	0.460375	-99	-99	-99	1.2483
Transcription factor RF2b	Oryza sativa subsp. japonica	1	Q6S4P4	7.88979e-05	5.80848e-05	4.47592e-05	0.000127813	0.000100188	5.01568e-05	9.10174e-05	3.90585e-05	4.60172e-05	0.000100049	4.76828e-05	5.49393e-05	9.94669e-05	1.79094e-05	8.19487e-05	6.52597e-05	5.49996e-05	3.31591e-05	2.81007e-05	3.36975e-05	40.4633	43.0598	61.2686	0.796348	0.671146	0.84278	0.461567	-99	-99	-99	1.0909
Phenylcoumaran benzylic ether reductase IRL1	Ginkgo biloba	1	M1T9X3	3.78788e-05	0.00642319	1.05595e-05	3.46321e-05	0.00449033	4.99839e-06	0.00500993	5.78703e-06	4.32675e-05	0.00836909	0.00621508	0.00600803	3.68799e-05	0.00585917	0.00219932	0.00268661	0.00452979	0.00305115	0.00384231	0.00299883	138.732	143.017	66.2023	1.22157	2.05963	1.68606	0.525788	-99	-99	-99	0.8729
Catalase-3	Arabidopsis thaliana	1	Q42547	0.0011097	0.00056268	0.000373467	0.000423293	0.000805149	0.000647752	0.000426828	0.000461074	0.000462411	0.000281636	0.000693046	0.000492926	0.000331373	0.000338951	0.000654857	0.00045594	0.000464074	0.000304452	0.00013047	0.000169829	46.4914	28.6155	36.5952	0.696243	0.708664	1.01784	0.525788	-99	-99	-99	1.1018
Thioredoxin domain-containing protein 9 homolog	Arabidopsis thaliana	1	O64628	8.60111e-05	0.000102199	8.0109e-05	7.47904e-05	0.000104646	9.54938e-05	0.000123581	0.000117744	6.16351e-05	8.89644e-05	8.79084e-05	0.000100174	9.70333e-05	0.000136126	8.95511e-05	9.74837e-05	0.00010531	1.32984e-05	2.4765e-05	2.11922e-05	14.8501	25.4042	20.1236	1.08858	1.17598	1.08029	0.553536	-99	-99	-99	1.1181
Actin-3	Pisum sativum	1	P46258	8.57605e-05	5.45381e-05	6.51404e-06	8.09978e-06	3.86279e-06	4.29588e-05	3.40511e-05	5.88413e-06	4.44473e-05	9.71455e-05	4.34898e-05	1.9812e-05	5.463e-06	7.32019e-06	3.1755e-05	4.48973e-05	1.90213e-05	3.67774e-05	3.30662e-05	1.75126e-05	115.816	73.6485	92.0688	1.41387	0.598999	0.423661	0.553536	-99	-99	-99	0.46112
Dynamin-2B	Arabidopsis thaliana	2	Q9LQ55	5.67853e-05	0.000131517	5.76983e-05	0.000137569	0.000119787	0.000117805	0.000121478	0.000145348	9.54298e-05	0.000165065	0.000113696	0.000135283	0.000119588	0.000150154	0.000100671	0.000129025	0.00012968	4.01589e-05	2.68179e-05	1.64105e-05	39.8911	20.785	12.6546	1.28165	1.28815	1.00507	0.565423	-99	-99	-99	1.1525
Probable glutamate carboxypeptidase AMP1	Arabidopsis thaliana	1	Q9M1S8	4.05943e-05	4.14611e-06	1.19192e-05	3.95187e-06	3.27655e-05	5.08383e-05	1.34482e-05	1.58397e-05	6.07038e-05	3.70995e-06	6.68857e-06	5.79969e-06	1.94639e-05	1.06743e-05	1.86754e-05	2.8908e-05	1.06566e-05	1.69742e-05	2.51826e-05	6.24243e-06	90.8908	87.1127	58.578	1.54792	0.570622	0.368638	0.585251	-99	-99	-99	0.46403
KH domain-containing protein At5g56140	Arabidopsis thaliana	2	Q9FKT4	0.00015395	0.000371302	0.000178992	0.000443164	0.000143254	0.000157274	0.000178307	0.000189675	0.000160894	0.000179108	0.000117883	0.00015124	0.00016274	0.000280746	0.000258132	0.000173052	0.000178152	0.000139067	1.35771e-05	7.09919e-05	53.8742	7.84572	39.849	0.670398	0.690159	1.02948	0.596396	-99	-99	-99	1.0851
NADP-dependent malic enzyme	Phaseolus vulgaris	2	P12628	7.50799e-05	5.6757e-05	4.73057e-05	4.482e-05	0.000151533	7.05473e-05	5.59785e-05	4.4495e-05	6.9483e-05	6.55021e-05	6.76624e-05	2.5053e-05	7.40608e-05	3.80264e-05	7.5099e-05	6.12012e-05	5.12007e-05	4.43503e-05	1.09637e-05	2.3458e-05	59.0558	17.9142	45.8158	0.81494	0.681775	0.836596	0.64958	-99	-99	-99	1.0064
UDP-glucose 4-epimerase 1	Oryza sativa subsp. japonica	1	Q8LNZ3	1.07698e-05	1.08566e-05	6.88133e-06	8.27493e-06	1.1363e-05	3.64577e-05	3.66653e-05	5.86747e-06	2.11378e-05	4.74543e-06	3.66561e-06	3.0449e-06	2.78371e-05	2.72095e-05	9.62914e-06	2.09747e-05	1.54393e-05	1.94926e-06	1.5633e-05	1.39581e-05	20.2434	74.5325	90.4063	2.17825	1.60339	0.736089	0.67609	-99	-99	-99	0.66308
Eukaryotic translation initiation factor 1A	Onobrychis viciifolia	1	P56331	3.9373e-06	2.41013e-06	1.17881e-05	6.02993e-05	5.15844e-06	5.23857e-06	5.35644e-06	3.85015e-06	1.35496e-05	3.60066e-06	3.3789e-06	1.62902e-05	1.85031e-05	1.08794e-05	1.67187e-05	6.31907e-06	1.22629e-05	2.46238e-05	4.11884e-06	6.73298e-06	147.283	65.1811	54.9053	0.377966	0.733486	1.94062	0.679965	-99	-99	-99	0.41626
Fimbrin-5	Arabidopsis thaliana	1	Q9FKI0	1.46265e-06	1.11514e-06	2.4007e-06	4.82802e-06	5.34637e-06	1.31059e-06	8.44883e-07	4.50829e-06	1.53373e-05	1.487e-05	2.88499e-06	4.13348e-07	3.4066e-06	4.5229e-06	3.03058e-06	7.37423e-06	2.80696e-06	1.94408e-06	7.19743e-06	1.73585e-06	64.1488	97.6025	61.8408	2.43328	0.926213	0.380644	0.793399	-99	-99	-99	0.035612
Hypersensitive-induced response protein-like protein 1	Oryza sativa subsp. japonica	1	Q6L4S3	1.28593e-05	0.000108115	1.62542e-05	1.42664e-05	8.98916e-06	1.97693e-05	1.141e-05	7.88446e-05	0.000125879	1.10448e-05	2.1615e-05	2.27828e-05	4.74897e-06	3.87357e-05	3.20969e-05	4.93896e-05	2.19706e-05	4.25786e-05	5.12552e-05	1.38857e-05	132.657	103.777	63.2013	1.53877	0.684509	0.444843	0.8246	-99	-99	-99	0.25769
Auxin-induced protein PCNT115	Nicotiana tabacum	1	P40691	9.25357e-05	6.06505e-05	0.000101391	0.000102718	7.34228e-05	8.67461e-05	8.06262e-06	6.45468e-05	0.000857611	7.85548e-05	2.70846e-05	9.52921e-05	3.30441e-05	0.00010608	8.61437e-05	0.000219104	6.53751e-05	1.84376e-05	0.000358256	4.10826e-05	21.4033	163.509	62.8414	2.54347	0.758907	0.298374	0.83527	-99	-99	-99	0.044406
Ubiquitin-activating enzyme E1 2	Triticum aestivum	1	P31251	0.000147578	1.23948e-05	6.60121e-06	1.05959e-05	1.02945e-05	2.12209e-05	2.09736e-05	0.00012316	3.77023e-06	7.94244e-06	2.15948e-05	6.26875e-06	5.73284e-06	1.65689e-05	3.74928e-05	3.54135e-05	1.25413e-05	6.15753e-05	4.96623e-05	7.82915e-06	164.232	140.236	62.4269	0.94454	0.334499	0.354139	0.849713	-99	-99	-99	0.66563
Aquaporin PIP1-3	Arabidopsis thaliana	1	Q08733	2.35873e-05	6.21081e-05	4.44954e-05	4.63568e-05	3.86037e-05	4.93711e-05	2.4057e-05	4.1893e-05	2.44266e-05	2.83923e-05	1.38166e-05	0.00043813	2.42418e-05	4.75356e-05	4.30303e-05	3.3628e-05	0.000130931	1.39176e-05	1.14e-05	0.000205284	32.3438	33.9002	156.788	0.781497	3.04277	3.89351	0.869358	-99	-99	-99	0.95874
Endoplasmin homolog	Catharanthus roseus	1	P35016	4.2083e-05	5.66046e-05	3.83995e-05	0.000421139	8.05025e-05	4.83324e-05	5.30202e-05	6.26558e-05	4.9852e-05	9.74871e-05	3.73073e-05	6.15333e-05	6.72048e-05	7.34726e-05	0.000127746	6.22695e-05	5.98795e-05	0.000164844	2.04598e-05	1.58185e-05	129.04	32.8569	26.4172	0.487449	0.468739	0.961618	0.997147	-99	-99	-99	0.8904
DEAD-box ATP-dependent RNA helicase 20	Arabidopsis thaliana	1	Q9C718	0.00025227	0.000287895	0.0003853	0.000407645	0.000259123	0.000262423	0.000242378	0.000247591	8.15174e-06	0.000305362	0.000352701	0.00039098	0.000291075	0.00044908	0.000318447	0.000213181	0.000370959	7.29004e-05	0.000117256	6.63792e-05	22.8925	55.0029	17.8939	0.66944	1.1649	1.74011	0.0502156	-99	-99	-99	0.45495
40S ribosomal protein S18	Arabidopsis thaliana	3	P34788	0.00577222	0.00697459	0.00785732	0.00728886	0.00567468	0.0051058	0.00572535	0.00661822	0.00544761	0.00668745	0.00688872	0.00690053	0.00709124	0.00827728	0.00671353	0.00591688	0.00728944	0.000958215	0.000707181	0.000665065	14.2729	11.9519	9.12368	0.881337	1.08578	1.23197	0.052265	-99	-99	-99	0.61643
Phosphoglycerate kinase, chloroplastic	Chlamydomonas reinhardtii	1	P41758	0.000130506	8.58016e-05	7.44468e-05	6.47534e-05	0.000105745	0.000101038	0.000134897	0.000104948	0.000105149	0.000107809	7.44042e-05	7.1319e-05	6.39198e-05	9.5625e-05	9.22506e-05	0.000110768	7.6317e-05	2.6269e-05	1.37028e-05	1.36031e-05	28.4757	12.3708	17.8244	1.20073	0.827279	0.688981	0.0554056	-99	-99	-99	0.81131
Nuclear pore complex protein NUP62	Arabidopsis thaliana	1	Q8L7F7	1.49572e-05	2.07594e-05	4.36446e-05	3.52247e-05	2.56618e-05	2.14659e-05	1.60379e-05	1.78396e-05	1.97316e-05	1.84821e-05	2.36147e-05	3.09739e-05	3.31597e-05	4.48329e-05	2.80495e-05	1.87114e-05	3.31453e-05	1.14558e-05	2.03643e-06	8.79675e-06	40.8415	10.8833	26.54	0.667084	1.18167	1.7714	0.0588445	-99	-99	-99	0.50975
Zinc finger CCCH domain-containing protein 11	Oryza sativa subsp. japonica	1	Q0JHZ2	4.00847e-05	3.66918e-05	3.64442e-05	4.24638e-05	4.65039e-05	3.69703e-05	3.02522e-05	1.32988e-05	2.73166e-05	3.24304e-05	2.83198e-05	4.06205e-05	3.89721e-05	4.21208e-05	4.04377e-05	2.80537e-05	3.75083e-05	4.21333e-06	8.96866e-06	6.25919e-06	10.4193	31.9697	16.6875	0.693751	0.927559	1.33702	0.0595209	-99	-99	-99	0.54701
Heat shock 70 kDa protein BIP3	Arabidopsis thaliana	3	Q8H1B3	0.00178155	0.00174002	0.00133078	0.00124167	0.00199949	0.00229376	0.0022304	0.00205708	0.00178702	0.00258593	0.00232487	0.00178778	0.00129265	0.00136338	0.0016187	0.00219084	0.00169217	0.000320656	0.000295471	0.000475106	19.8094	13.4867	28.0767	1.35345	1.04539	0.772385	0.0616377	-99	-99	-99	0.41229
Phosphoglycerate kinase, cytosolic	Triticum aestivum	1	P12783	0.000118889	0.000115797	0.000109849	3.92317e-05	0.00014471	0.000159938	0.000173625	0.000120862	0.000138164	0.000108714	0.000113943	9.18099e-05	6.69073e-05	6.99484e-05	0.000105695	0.00014026	8.56521e-05	3.94743e-05	2.68156e-05	2.18804e-05	37.3473	19.1184	25.5457	1.32703	0.810369	0.610665	0.061685	-99	-99	-99	0.59935
Probable UDP-arabinopyranose mutase 1 (Fragments)	Phoenix dactylifera	1	P85413	0.000885482	0.000760774	0.00053643	0.000530546	0.000771873	0.000911056	0.00098235	0.00119686	0.000776655	0.000789956	0.000944927	0.000742176	0.000662271	0.000571857	0.000697021	0.000931375	0.000730308	0.000157074	0.000171341	0.0001591	22.535	18.3966	21.7853	1.33622	1.04776	0.784118	0.0631112	-99	-99	-99	0.31311
Protein argonaute 4A	Oryza sativa subsp. japonica	2	Q9SDG8	6.5573e-05	8.91363e-05	6.7628e-05	7.63572e-05	8.10522e-05	9.04529e-05	0.00013686	0.000134241	5.06337e-05	0.000214833	9.05906e-05	0.000105237	0.000110056	0.000107261	7.59493e-05	0.000125404	0.000103286	9.70842e-06	6.1276e-05	8.69112e-06	12.7828	48.8629	8.41461	1.65115	1.35993	0.823627	0.0656868	-99	-99	-99	0.99191
60S ribosomal protein L32-2	Arabidopsis thaliana	2	Q9FHG2	0.0002608	0.000269466	0.000380038	0.000316717	0.000220745	0.000203449	0.00024752	0.00021122	0.000244779	0.000307909	0.000370242	0.000275285	0.000295725	0.000480342	0.000289553	0.000242975	0.000355399	6.10126e-05	4.12644e-05	9.27548e-05	21.0713	16.9829	26.0988	0.839139	1.2274	1.46269	0.0731155	-99	-99	-99	0.98239
Phosphoglucomutase, cytoplasmic	Populus tremula	2	Q9ZSQ4	4.22857e-05	3.90625e-05	1.72023e-05	2.86115e-05	6.76486e-05	4.4363e-05	4.65849e-05	3.9953e-05	4.4752e-05	4.66206e-05	4.20314e-05	2.58553e-05	3.28664e-05	2.13604e-05	3.89621e-05	4.44547e-05	3.05284e-05	1.88056e-05	2.71987e-06	9.01252e-06	48.2663	6.1183	29.5218	1.14097	0.78354	0.68673	0.0840056	-99	-99	-99	0.74134
Probable phosphoglucomutase, cytoplasmic 1	Arabidopsis thaliana	1	O49299	0.000102339	9.00707e-05	5.80933e-05	1.17003e-05	0.000191478	0.000118445	8.03837e-05	0.000145965	0.000162695	0.00010805	6.86637e-05	7.28278e-05	7.75492e-05	6.21392e-05	9.07362e-05	0.000123108	7.0295e-05	6.63252e-05	3.22623e-05	6.53753e-06	73.0968	26.2066	9.30013	1.35676	0.774718	0.571004	0.0844641	-99	-99	-99	0.42591
THO complex subunit 4B	Arabidopsis thaliana	1	Q8L719	0.000158248	0.00019082	0.000223114	0.000254738	0.000132355	0.000138287	1.23617e-05	0.000133631	0.000126482	0.000177595	0.000156387	0.000202684	0.000175475	0.000274009	0.000191855	0.000117671	0.000202139	4.89954e-05	6.21254e-05	5.15423e-05	25.5377	52.7958	25.4985	0.613334	1.0536	1.71783	0.0858019	-99	-99	-99	0.12381
60S ribosomal protein L15-2	Picea mariana	4	O65082	0.00122316	0.00173649	0.00163032	0.00190523	0.00140004	0.000859453	0.00107919	0.00128187	0.000896387	0.00159699	0.00144308	0.00111261	0.00191497	0.00193555	0.00157905	0.00114278	0.00160155	0.000270418	0.000304418	0.000397477	17.1254	26.6384	24.8183	0.723713	1.01425	1.40145	0.0869112	-99	-99	-99	0.062736
60S ribosomal protein L13	Nicotiana tabacum	4	P49627	0.00347868	0.00406175	0.00525369	0.00503065	0.00330247	0.0034167	0.00384247	0.00378336	0.00328014	0.00420617	0.00433238	0.00414386	0.00519338	0.00649892	0.00422545	0.00370577	0.00504213	0.000886283	0.000367365	0.00107328	20.9749	9.91333	21.2861	0.877012	1.19328	1.36062	0.0869122	-99	-99	-99	0.94957
GTP-binding protein SAR1A	Brassica campestris	1	O04266	0.000100846	0.000131818	7.01049e-05	1.42184e-05	0.000130733	0.000182111	0.000147805	0.000163737	0.000125934	0.000107694	0.000145109	7.17437e-05	7.64059e-05	6.7178e-05	8.95441e-05	0.000145456	9.01091e-05	4.91509e-05	2.95395e-05	3.68596e-05	54.8902	20.3082	40.9055	1.62441	1.00631	0.619494	0.0884149	-99	-99	-99	0.18777
Protein disulfide isomerase-like 2-1	Oryza sativa subsp. japonica	1	Q75M08	0.00231777	0.00244499	0.00271838	0.00192302	0.00226894	0.00215541	0.00248279	0.00217729	0.00185979	0.00215451	0.00254052	0.00261907	0.0021862	0.00279779	0.00233462	0.00216596	0.00253589	0.000288731	0.000220507	0.000256782	12.3674	10.1805	10.1259	0.927758	1.08621	1.17079	0.0887947	-99	-99	-99	0.86614
60S ribosomal protein L13a	Picea mariana	7	O65055	0.00128429	0.00134783	0.00201911	0.00216235	0.00135667	0.00117767	0.00118124	0.000928237	0.00118324	0.00148673	0.00165537	0.00146576	0.00117601	0.00195567	0.00163405	0.00119142	0.0015632	0.000420883	0.000198011	0.000327586	25.7571	16.6197	20.9561	0.729123	0.956642	1.31204	0.0943433	-99	-99	-99	0.24379
Aspartate aminotransferase, mitochondrial	Arabidopsis thaliana	2	P46643	0.0011017	0.000888577	0.00121023	0.00125417	0.000913839	0.000933921	0.000910534	0.000784508	0.00107154	0.000877074	0.00110524	0.00126053	0.0009186	0.00112661	0.0010737	0.000915516	0.00110274	0.000167197	0.000104101	0.000140689	15.572	11.3707	12.7581	0.852672	1.02705	1.20451	0.0950971	-99	-99	-99	0.084592
Glutathione S-transferase DHAR3, chloroplastic	Arabidopsis thaliana	1	Q8LE52	0.00011943	0.00011096	0.000113752	0.000120345	1.05442e-05	0.000121022	0.000147095	0.000155246	0.000128845	0.000116766	1.20523e-05	0.000128949	0.000135742	0.000112884	9.50061e-05	0.000133795	9.74069e-05	4.7377e-05	1.66936e-05	5.77046e-05	49.8673	12.477	59.2408	1.40828	1.02527	0.728032	0.0955242	-99	-99	-99	0.19519
Putative 12-oxophytodienoate reductase 3	Oryza sativa subsp. japonica	1	Q69TH6	4.15815e-05	5.77157e-05	5.66565e-05	5.91923e-05	4.29783e-05	3.89167e-05	4.06535e-05	2.89991e-05	3.25013e-05	6.31665e-05	5.91994e-05	9.13356e-05	4.341e-05	5.79276e-05	5.16249e-05	4.08474e-05	6.29681e-05	8.59235e-06	1.33412e-05	2.02224e-05	16.6438	32.661	32.1153	0.791236	1.21973	1.54154	0.0957981	-99	-99	-99	0.75403
NAD(P)H dehydrogenase (quinone) FQR1	Arabidopsis thaliana	1	Q9LSQ5	0.000375739	0.000518322	0.000558379	0.000542878	0.000478686	0.000411213	0.000373396	0.000350417	0.000323111	0.000452945	0.000370304	0.000533181	0.000373848	0.000598779	0.000494801	0.000382216	0.000469028	7.30451e-05	5.10533e-05	0.000115118	14.7625	13.3572	24.5439	0.772465	0.947914	1.22713	0.0972957	-99	-99	-99	0.49961
Heat shock 70 kDa protein	Glycine max	1	P26413	0.000103556	8.73326e-05	6.22387e-05	7.48748e-05	0.000193157	0.000129518	0.000130063	0.000110621	9.92625e-05	0.000124673	0.000113658	5.83931e-05	8.32365e-05	4.52058e-05	0.000104232	0.000118828	7.51235e-05	5.20072e-05	1.34613e-05	3.01426e-05	49.8956	11.3284	40.1241	1.14003	0.720734	0.632206	0.103239	-99	-99	-99	0.88511
Thymidylate kinase	Arabidopsis thaliana	1	Q0WW55	4.04024e-05	2.77074e-05	2.70247e-05	2.75142e-05	3.31926e-05	4.03784e-05	3.48428e-05	3.92017e-05	2.01439e-05	5.35326e-05	2.15178e-05	1.46783e-05	2.45431e-05	2.89688e-05	3.11683e-05	3.76199e-05	2.2427e-05	5.74167e-06	1.20047e-05	6.00396e-06	18.4215	31.9104	26.7711	1.20699	0.719545	0.596147	0.10533	-99	-99	-99	0.9391
Histone H3.3a	Lilium longiflorum	1	Q402E2	9.56834e-05	5.56647e-05	0.000137708	0.00016113	9.74102e-05	7.02531e-05	6.76294e-05	7.64983e-05	6.71523e-05	7.6467e-05	8.77052e-05	7.15347e-05	0.000111045	8.41122e-05	0.000109519	7.16e-05	8.85994e-05	4.09166e-05	4.61094e-06	1.6492e-05	37.3601	6.43986	18.6141	0.653766	0.808984	1.23742	0.105632	-99	-99	-99	0.99233
GTP-binding protein SAR1	Nicotiana tabacum	1	P52885	8.56154e-05	7.58584e-05	3.55712e-05	3.64618e-05	8.5525e-05	0.000146423	0.000102815	8.33548e-05	8.9015e-05	9.22779e-05	0.000147628	5.79855e-05	4.60529e-05	3.96599e-05	6.38064e-05	0.000102777	7.28315e-05	2.56785e-05	2.54056e-05	5.04392e-05	40.2444	24.7191	69.2546	1.61077	1.14145	0.708636	0.106155	-99	-99	-99	0.41126
Kinesin-like protein KIN-7E	Arabidopsis thaliana	1	F4IGL2	7.81323e-05	9.62824e-05	7.45812e-05	7.65796e-05	8.08617e-05	7.21996e-05	8.69538e-05	6.38248e-05	5.65805e-05	5.98645e-05	6.91777e-05	9.11279e-05	7.82068e-05	0.000106845	8.12874e-05	6.78847e-05	8.63395e-05	8.69081e-06	1.21536e-05	1.63716e-05	10.6915	17.9033	18.9619	0.835119	1.06215	1.27186	0.111597	-99	-99	-99	0.3704
Nucleoside diphosphate kinase 1	Arabidopsis thaliana	3	P39207	0.0021091	0.00251544	0.00161372	0.00172813	0.00141835	0.00224258	0.00245838	0.00254894	0.00247085	0.00343978	0.0024773	0.0018867	0.00124023	0.0023299	0.00187695	0.00263211	0.00198353	0.000436841	0.000465611	0.000555474	23.274	17.6897	28.0043	1.40233	1.05679	0.753592	0.11288	-99	-99	-99	0.37175
Cryptochrome DASH, chloroplastic/mitochondrial	Ostreococcus tauri	1	Q5IFN2	4.38515e-05	4.0273e-05	3.05116e-05	3.20653e-05	4.66276e-05	6.00629e-05	4.70087e-05	5.60287e-05	4.23368e-05	5.16012e-05	6.76132e-05	4.19244e-05	3.9692e-05	2.8389e-05	3.86658e-05	5.14077e-05	4.44047e-05	7.12255e-06	7.03448e-06	1.6568e-05	18.4208	13.6837	37.3115	1.32954	1.14842	0.863775	0.11288	-99	-99	-99	0.71155
60S ribosomal protein L10-2	Oryza sativa subsp. japonica	1	Q0DKF0	0.00326473	0.0034642	0.00454028	0.0037141	0.00287575	0.00285602	0.0033452	0.00325579	0.00309442	0.0035249	0.00362902	0.00336153	0.00396039	0.00448676	0.00357181	0.00321527	0.00385942	0.000622204	0.000253998	0.000484674	17.4198	7.89973	12.5582	0.900179	1.08052	1.20034	0.113471	-99	-99	-99	0.62633
Ubiquitin-conjugating enzyme E2 2	Triticum aestivum	1	P25866	0.000141683	0.000152869	0.000192729	0.000143137	0.000128485	0.000160571	0.000149375	0.000179055	0.000184112	0.000195979	0.000159682	0.000137542	0.000141727	0.000150449	0.00015178	0.000173818	0.00014735	2.44811e-05	1.86912e-05	9.82325e-06	16.1293	10.7533	6.66661	1.1452	0.970811	0.847724	0.113755	-99	-99	-99	0.027599
Kinesin-like protein KIN-7A	Oryza sativa subsp. japonica	1	Q9AWM8	5.32784e-05	3.40278e-05	5.35192e-05	0.000114469	5.92613e-05	4.96733e-05	4.16869e-05	4.87965e-05	5.09984e-05	4.53858e-05	8.25675e-05	8.61476e-05	0.000132013	4.6366e-05	6.29112e-05	4.73082e-05	8.67735e-05	3.03595e-05	3.76568e-06	3.51067e-05	48.2577	7.95989	40.4579	0.751984	1.3793	1.83422	0.11816	-99	-99	-99	0.97703
Protein disulfide-isomerase	Ricinus communis	1	Q43116	0.000147402	0.000106576	9.8799e-05	0.000173713	0.000138903	0.000141696	0.00017743	0.000105004	0.000197035	0.000141843	0.000115617	0.000118359	0.000103745	7.92547e-05	0.000133079	0.000152602	0.000104244	3.0691e-05	3.56753e-05	1.78261e-05	23.0623	23.3781	17.1003	1.1467	0.783327	0.683113	0.121717	-99	-99	-99	0.95636
40S ribosomal protein S28-2	Arabidopsis thaliana	1	P34789	0.000518536	0.00059167	2.89532e-05	0.000723866	0.000797606	1.4469e-05	0.000504035	0.000536707	0.000596371	0.00056572	0.000597995	0.000643292	0.000596846	0.000595964	0.000532126	0.000443461	0.000608524	0.000301727	0.000242243	2.31932e-05	56.7022	54.6256	3.81139	0.833374	1.14357	1.37222	0.121848	-99	-99	-99	0.37351
KH domain-containing protein At1g09660/At1g09670	Arabidopsis thaliana	1	Q8GWR3	4.44246e-05	0.000112566	6.19167e-05	5.59943e-05	0.000141167	4.21805e-05	2.77111e-05	9.64599e-05	1.65839e-05	8.37129e-05	0.000112645	0.000109047	8.40118e-05	9.07609e-05	8.32136e-05	5.33297e-05	9.91162e-05	4.15907e-05	3.50508e-05	1.38997e-05	49.9807	65.7247	14.0237	0.640877	1.19111	1.85856	0.124315	-99	-99	-99	0.46002
Methylmalonate-semialdehyde dehydrogenase [acylating], mitochondrial	Arabidopsis thaliana	2	Q0WM29	0.000488717	0.000403618	0.000272847	0.000230436	0.000340441	0.00040406	0.00053194	0.000397253	0.000608631	0.000463194	0.000429447	0.000346005	0.000427472	0.000359947	0.000347212	0.000481016	0.000390718	0.000102978	8.96313e-05	4.39577e-05	29.6586	18.6338	11.2505	1.38537	1.1253	0.812277	0.138654	-99	-99	-99	0.69315
40S ribosomal protein S15	Picea mariana	3	O65059	0.00398837	0.00562102	0.0061356	0.00540306	0.00431062	0.0039508	0.00501282	0.00539059	0.00347041	0.00402524	0.00438929	0.00559625	0.00506244	0.0068657	0.00509174	0.00436997	0.00547842	0.000907506	0.000799793	0.00104844	17.8231	18.302	19.1376	0.858248	1.07594	1.25365	0.141868	-99	-99	-99	0.44894
14-3-3-like protein E	Nicotiana tabacum	2	O49997	0.000160723	0.000171139	7.66957e-05	0.000127945	0.000261673	0.000207261	0.000209721	0.000149261	0.000168784	0.000208624	0.000128608	8.97826e-05	0.000169497	0.000124019	0.000159635	0.00018873	0.000127977	6.7876e-05	2.79973e-05	3.26538e-05	42.5194	14.8346	25.5154	1.18226	0.801683	0.678094	0.145519	-99	-99	-99	0.69214
Tubulin alpha-1 chain	Pisum sativum	1	P46259	0.00102582	0.00143998	0.000644835	0.000859685	0.0012229	0.00163269	0.00116697	0.00150485	0.000923154	0.00173584	0.00129029	0.0010228	0.000890848	0.00081634	0.00103864	0.0013927	0.00100507	0.00030915	0.000338877	0.000208433	29.7648	24.3323	20.7381	1.34088	0.967677	0.721671	0.149569	-99	-99	-99	0.047618
26S proteasome regulatory subunit 6B homolog	Helianthus annuus	15	P85200	0.0015854	0.00166294	0.00181102	0.00161089	0.00136258	0.00172759	0.00158011	0.00135368	0.00124523	0.00172088	0.00185343	0.00177166	0.00159386	0.00173772	0.00160657	0.0015255	0.00173917	0.000162002	0.000217984	0.000108364	10.0837	14.2894	6.23078	0.949539	1.08254	1.14007	0.152341	-99	-99	-99	0.7834
Selenium-binding protein 2	Arabidopsis thaliana	2	Q93WN0	0.000514163	0.000455312	0.000476221	0.000475302	0.000548459	0.000389754	0.000451245	0.000480608	0.00030172	0.000367723	0.000671345	0.000345634	0.000354086	0.000339576	0.000493891	0.00039821	0.00042766	3.71977e-05	7.05575e-05	0.000162565	7.53156	17.7187	38.0127	0.80627	0.865899	1.07396	0.153684	-99	-99	-99	0.91763
Serine/arginine-rich splicing factor RSZ22A	Arabidopsis thaliana	1	Q9SJA6	0.000145643	0.000136845	0.000249268	8.42747e-05	0.000175704	0.000152319	0.000246908	0.000321129	0.000183446	0.000288287	0.000194741	0.00019191	0.000103578	2.83082e-05	0.000158347	0.000238418	0.000129634	6.05772e-05	7.04185e-05	7.9714e-05	38.256	29.5358	61.4916	1.50567	0.818671	0.543726	0.153684	-99	-99	-99	0.40542
Ferredoxin--nitrite reductase, chloroplastic (Fragment)	Pinus sylvestris	5	Q43090	0.00141036	0.00141937	0.0018448	0.00202618	0.00145312	0.001546	0.00126639	0.00128856	0.00121556	0.00100437	0.00192205	0.00191752	0.000919987	0.00138784	0.00163077	0.00126417	0.00153685	0.000285917	0.000193577	0.00048167	17.5327	15.3125	31.3414	0.775202	0.942409	1.21569	0.160456	-99	-99	-99	0.43034
26S proteasome non-ATPase regulatory subunit 7 homolog A	Arabidopsis thaliana	2	O24412	7.57914e-05	8.48217e-05	7.12523e-05	7.48186e-05	8.81217e-05	9.90927e-05	0.000102313	9.07287e-05	3.00638e-05	0.000100173	8.9496e-05	6.12157e-05	7.1921e-05	6.34855e-05	7.89612e-05	8.44742e-05	7.15295e-05	7.1571e-06	3.07326e-05	1.28326e-05	9.06408	36.3811	17.9403	1.06982	0.905883	0.846762	0.161103	-99	-99	-99	0.45585
Elongation factor 1-alpha	Glycine max	1	P25698	6.02899e-05	0.000125784	5.18928e-05	7.9925e-05	0.000123859	0.000102069	0.000131514	0.000110633	9.47695e-05	0.000148245	4.87885e-05	6.94238e-05	0.000115265	6.86891e-05	8.83501e-05	0.000117446	7.55416e-05	3.48198e-05	2.2043e-05	2.81546e-05	39.4112	18.7686	37.2703	1.32933	0.855025	0.643202	0.161103	-99	-99	-99	0.33901
Ras-related protein RABE1d	Arabidopsis thaliana	1	Q9LZD4	2.05296e-05	2.78875e-05	1.96047e-05	2.08612e-05	3.1604e-05	3.22059e-05	3.05277e-05	3.25552e-05	2.89521e-05	2.79617e-05	1.44317e-05	2.55199e-05	2.87993e-05	3.48622e-05	2.40974e-05	3.04405e-05	2.59033e-05	5.34088e-06	1.9972e-06	8.57115e-06	22.1637	6.561	33.089	1.26323	1.07494	0.850948	0.161103	-99	-99	-99	0.42007
Signal recognition particle 54 kDa protein 2	Solanum lycopersicum	3	P49972	0.000101541	9.88985e-05	8.65326e-05	8.34673e-05	0.000105872	0.000117027	0.000115847	0.000111218	8.93777e-05	0.000104388	0.000115967	5.145e-05	8.95072e-05	6.6231e-05	9.52622e-05	0.000107572	8.07887e-05	9.75365e-06	1.13176e-05	2.82028e-05	10.2387	10.521	34.9093	1.12922	0.848067	0.751022	0.163178	-99	-99	-99	0.76009
Uncharacterized protein At2g37660, chloroplastic	Arabidopsis thaliana	1	O80934	0.000119473	6.62261e-05	0.000173974	0.000152452	0.000124463	8.47291e-05	8.79779e-05	3.87153e-06	0.000123856	0.000112822	0.000101627	0.000175481	0.000123244	0.000130283	0.000127318	8.26514e-05	0.000132659	4.06524e-05	4.70295e-05	3.10428e-05	31.9298	56.901	23.4005	0.649174	1.04195	1.60504	0.167498	-99	-99	-99	0.098431
Aldose reductase	Hordeum vulgare	1	P23901	0.000347094	0.000232767	0.000540775	0.000646077	0.000407749	0.000269101	0.000265339	0.000250257	0.000168432	0.000191557	0.000715924	0.000328041	0.000238067	0.00016906	0.000434892	0.000228937	0.000362773	0.000162103	4.59644e-05	0.000244266	37.2743	20.0773	67.3331	0.526423	0.834167	1.5846	0.167677	-99	-99	-99	0.5935
5-methyltetrahydropteroyltriglutamate--homocysteine methyltransferase	Mesembryanthemum crystallinum	2	P93263	6.26219e-05	4.3711e-05	0.00018083	8.35231e-05	0.000100305	8.79584e-05	0.000272761	0.000244025	6.52751e-05	6.81269e-05	3.41665e-05	0.000220064	2.43811e-05	2.59292e-05	9.41983e-05	0.000147629	7.61352e-05	5.29207e-05	0.000101997	9.60485e-05	56.1801	69.0899	126.155	1.56722	0.808244	0.515719	0.167677	-99	-99	-99	0.19685
Protein MEI2-like 5	Oryza sativa subsp. japonica	1	Q6EQX3	2.34534e-05	3.06627e-05	4.54658e-05	4.26345e-05	2.95699e-05	2.68718e-05	4.90088e-06	2.32722e-05	5.7625e-06	2.82589e-05	5.67301e-05	3.26032e-05	1.79046e-05	4.88759e-06	3.43573e-05	1.78132e-05	2.80314e-05	9.31901e-06	1.15425e-05	2.22314e-05	27.1238	64.7974	79.309	0.518471	0.81588	1.57363	0.167677	-99	-99	-99	0.58444
Adenylylsulfatase HINT1	Arabidopsis thaliana	1	Q8GUN2	0.000181769	0.000197432	0.000241697	0.000264885	0.000139589	0.000164238	9.20432e-06	0.000187108	0.000204799	0.000229627	0.000240493	0.000259044	0.000193532	0.000294744	0.000205074	0.000158995	0.000246953	4.95185e-05	8.70947e-05	4.21337e-05	24.1466	54.7782	17.0614	0.775306	1.20421	1.55321	0.167677	-99	-99	-99	0.64197
GDP-mannose 3,5-epimerase	Arabidopsis thaliana	1	Q93VR3	2.55511e-05	4.06589e-05	1.22755e-05	1.637e-05	5.17798e-05	4.09797e-05	3.58723e-05	2.85018e-05	2.60266e-05	3.76849e-05	2.48391e-05	1.51067e-05	2.76688e-05	1.87629e-05	2.9327e-05	3.38131e-05	2.15944e-05	1.66241e-05	6.31327e-06	5.70187e-06	56.6851	18.6711	26.4044	1.15297	0.73633	0.63864	0.170333	-99	-99	-99	0.74798
Reactive Intermediate Deaminase A, chloroplastic	Arabidopsis thaliana	2	Q94JQ4	0.00129282	0.0013292	0.00155732	0.00154992	0.0012914	0.00101238	0.00126648	0.00152577	0.00104555	0.0012423	0.0015606	0.0010082	0.0015865	0.00132509	0.00140413	0.0012185	0.0013701	0.000137326	0.000205963	0.000268398	9.78011	16.903	19.5898	0.867794	0.975759	1.12441	0.172273	-99	-99	-99	0.22628
ATP synthase subunit beta, mitochondrial	Daucus carota	1	P37399	0.000977628	0.000959097	0.000866927	0.00107012	0.000816492	0.000701076	0.000943955	0.000816039	0.000669124	0.000907332	0.00100512	0.000967299	0.000906261	0.000893226	0.000938053	0.000807505	0.000942975	9.91048e-05	0.000121587	5.25231e-05	10.5649	15.0571	5.56993	0.860831	1.00525	1.16776	0.173105	-99	-99	-99	0.15459
60S ribosomal protein L19-3	Arabidopsis thaliana	1	P49693	2.94827e-05	2.23172e-05	3.07872e-05	4.6076e-05	2.21184e-05	1.39031e-05	2.25111e-05	1.82404e-05	1.88854e-05	2.60047e-05	2.50243e-05	1.6667e-05	4.61425e-05	2.94314e-05	3.01563e-05	1.99089e-05	2.93163e-05	9.75127e-06	4.57797e-06	1.24038e-05	32.3358	22.9946	42.3101	0.660191	0.972146	1.47252	0.181936	-99	-99	-99	0.19421
Actin	Mesostigma viride	2	O65316	0.000510634	0.000499727	0.000293174	0.000429034	0.00057217	0.000726506	0.000883624	0.000381561	0.000542845	0.000635784	0.000549331	0.000327149	0.000396862	0.000436533	0.000460948	0.000634064	0.000427469	0.000106665	0.000189015	9.29755e-05	23.1403	29.8101	21.7503	1.37557	0.927369	0.674173	0.187978	-99	-99	-99	0.11583
Ferredoxin-thioredoxin reductase catalytic chain, chloroplastic	Zea mays	1	P41347	2.59517e-05	2.48811e-06	3.96055e-05	4.80195e-05	2.56748e-05	9.87959e-06	1.74282e-05	2.67103e-05	1.26882e-05	2.534e-05	2.01413e-05	3.38846e-05	3.37927e-05	3.73943e-05	2.83479e-05	1.84093e-05	3.13033e-05	1.72867e-05	7.47313e-06	7.62782e-06	60.9805	40.5944	24.3675	0.649405	1.10425	1.70041	0.187978	-99	-99	-99	0.18161
Beta-glucosidase 30	Oryza sativa subsp. japonica	1	Q0J0N4	0.000190894	0.000220353	0.000255406	0.000178561	0.000211917	0.000168826	0.000203149	0.000189229	0.000117535	0.000193585	0.000185273	0.000194525	0.000222604	0.000259152	0.000211426	0.000174465	0.000215388	2.96473e-05	3.42023e-05	3.32144e-05	14.0225	19.6041	15.4207	0.82518	1.01874	1.23457	0.187978	-99	-99	-99	0.0055994
Fructose-bisphosphate aldolase 2, cytoplasmic	Oryza sativa subsp. japonica	2	Q10A30	0.00625973	0.00595184	0.00715707	0.00588824	0.00583201	0.00517483	0.00549045	0.00541309	0.00817494	0.00531467	0.00650767	0.00566538	0.00502063	0.00476196	0.00621778	0.0059136	0.00548891	0.00055049	0.00126962	0.000778195	8.85349	21.4695	14.1776	0.951079	0.882777	0.928185	0.187978	-99	-99	-99	0.99872
Omega-hydroxypalmitate O-feruloyl transferase	Arabidopsis thaliana	1	Q94CD1	1.80249e-05	1.97984e-05	3.82417e-06	1.13416e-05	2.45891e-05	1.90792e-05	2.15453e-05	3.61519e-05	2.64923e-05	2.28751e-05	1.72086e-05	3.67834e-05	1.6532e-05	1.65659e-05	1.55156e-05	2.52287e-05	2.17725e-05	8.07896e-06	6.66774e-06	1.00121e-05	52.0698	26.4291	45.9853	1.62602	1.40326	0.863003	0.187978	-99	-99	-99	0.98998
Aminomethyltransferase, mitochondrial	Solanum tuberosum	5	P54260	0.0002996	0.000438222	0.000468894	0.000614077	0.000363625	0.000399523	0.000271952	0.000254516	0.000267453	0.000550872	0.000387966	0.000453277	0.000501973	0.000787561	0.000436884	0.000348863	0.000532694	0.000118993	0.000127297	0.000176214	27.2368	36.4892	33.0798	0.798526	1.2193	1.52694	0.193427	-99	-99	-99	0.70855
Stromal 70 kDa heat shock-related protein, chloroplastic (Fragment)	Spinacia oleracea	1	Q08080	0.000901986	0.000753325	0.00100472	0.00105722	0.000914767	0.000947995	0.000857943	0.000893076	0.000739929	0.000832556	0.000965518	0.000878941	0.00095701	0.000894802	0.000926404	0.0008543	0.000924068	0.000116119	7.72156e-05	4.35745e-05	12.5344	9.03847	4.71551	0.922168	0.997479	1.08167	0.195371	-99	-99	-99	0.16981
V-type proton ATPase catalytic subunit A (Fragment)	Zea mays	1	P49087	0.000110958	0.000113353	0.000110677	7.35888e-05	0.000105132	9.69416e-05	0.000115628	2.20756e-05	0.000159719	0.000149464	0.000105283	6.74327e-05	2.58682e-05	9.59098e-05	0.000102742	0.000108766	7.36234e-05	1.65733e-05	5.46689e-05	3.56739e-05	16.131	50.2629	48.4546	1.05863	0.716585	0.676898	0.196418	-99	-99	-99	0.82779
Peptidyl-prolyl cis-trans isomerase	Catharanthus roseus	1	Q39613	0.000217859	0.000196137	0.000400346	0.000277848	0.000214964	0.000192079	0.000206193	0.000208403	0.000251083	0.000276658	0.000332738	0.000296587	0.00022646	0.000274051	0.000261431	0.000226883	0.000282459	8.34982e-05	3.55111e-05	4.44751e-05	31.9389	15.6517	15.7457	0.867852	1.08044	1.24495	0.197616	-99	-99	-99	0.35579
Glutamate decarboxylase 5	Arabidopsis thaliana	1	Q9LSH2	2.99704e-05	2.0601e-05	8.97159e-06	5.76324e-06	5.34573e-05	3.35517e-05	2.40279e-05	1.75446e-05	3.08614e-05	1.68326e-05	1.69488e-05	1.13277e-05	1.16058e-05	1.36666e-05	2.37527e-05	2.45636e-05	1.33872e-05	1.91902e-05	7.57907e-06	2.59343e-06	80.7917	30.8548	19.3724	1.03414	0.563608	0.545001	0.197616	-99	-99	-99	0.96866
40S ribosomal protein S23	Euphorbia esula	4	Q9M5Z9	0.00289683	0.00334596	0.00157877	0.0024563	0.00258844	0.0017725	0.00241811	0.00174809	0.00247055	0.00168136	0.00326478	0.00218483	0.00244924	0.00263617	0.00257326	0.00201812	0.00263376	0.000652821	0.000390941	0.000459632	25.3694	19.3715	17.4516	0.784267	1.02351	1.30505	0.197899	-99	-99	-99	0.0035784
60S ribosomal protein L35-1	Arabidopsis thaliana	1	Q9SF53	8.92317e-05	0.000113744	0.000126927	0.000105826	6.00358e-05	6.50528e-05	6.74754e-05	9.26808e-05	6.88159e-05	0.000139638	0.000144084	7.39995e-05	0.000120925	0.000167642	9.91528e-05	8.67325e-05	0.000126663	2.5775e-05	3.16077e-05	3.99548e-05	25.9952	36.4428	31.5442	0.874736	1.27745	1.46038	0.205975	-99	-99	-99	0.87298
Polyadenylate-binding protein-interacting protein 10	Arabidopsis thaliana	1	Q9SG10	4.84207e-06	1.12112e-05	1.19171e-05	1.07562e-05	2.50457e-05	2.02742e-05	1.88431e-05	1.0793e-05	1.08698e-05	1.58791e-05	1.4346e-05	8.61969e-06	1.0643e-05	1.02089e-05	1.27544e-05	1.53318e-05	1.09544e-05	7.42896e-06	4.40359e-06	2.42256e-06	58.246	28.7219	22.115	1.20208	0.858868	0.714487	0.210317	-99	-99	-99	0.37317
Vacuolar-sorting receptor 1	Arabidopsis thaliana	1	P93026	6.19726e-05	9.90428e-05	7.05248e-05	6.80645e-05	6.44606e-05	8.2417e-05	9.38347e-05	0.00011289	7.07707e-05	8.75808e-05	7.26739e-05	7.87358e-05	5.63452e-05	9.80366e-05	7.28131e-05	8.94986e-05	7.64479e-05	1.50255e-05	1.55765e-05	1.72208e-05	20.6358	17.4042	22.5262	1.22916	1.04992	0.854179	0.211945	-99	-99	-99	0.37365
RNA-binding protein BRN1	Arabidopsis thaliana	1	Q8LFS6	6.90374e-05	6.60016e-05	0.000123385	0.000156332	6.97533e-05	4.88898e-05	4.28122e-05	7.90998e-05	5.72613e-05	7.46603e-05	5.99486e-05	6.30054e-05	9.46693e-05	0.00011801	9.69019e-05	6.05447e-05	8.39084e-05	4.09317e-05	1.58477e-05	2.76269e-05	42.2404	26.1752	32.9251	0.624804	0.865911	1.38589	0.211945	-99	-99	-99	0.56677
12-oxophytodienoate reductase 1	Oryza sativa subsp. japonica	1	Q84QK0	4.40382e-05	6.30811e-05	5.94582e-05	5.83211e-05	4.7523e-05	3.87937e-05	4.45301e-05	3.29256e-05	3.54221e-05	6.70946e-05	6.23675e-05	9.68467e-05	4.38853e-05	6.00616e-05	5.44843e-05	4.37532e-05	6.57903e-05	8.23023e-06	1.37538e-05	2.22775e-05	15.1057	31.4349	33.8614	0.803043	1.20751	1.50367	0.214075	-99	-99	-99	0.74978
Heat shock protein 90-6, mitochondrial	Arabidopsis thaliana	1	F4JFN3	5.19391e-05	4.42919e-05	4.80366e-05	6.24929e-05	1.41992e-05	5.75568e-05	4.35203e-05	4.42167e-05	1.481e-05	3.94658e-05	4.34107e-05	2.60966e-05	3.59102e-05	2.67872e-05	4.41919e-05	3.99139e-05	3.30512e-05	1.80921e-05	1.55981e-05	8.22792e-06	40.9399	39.0793	24.8945	0.903195	0.747901	0.828061	0.224088	-99	-99	-99	0.92656
Catalase isozyme 1	Solanum tuberosum	2	P49284	0.00111063	0.000604356	0.000597751	0.000566424	0.000807358	0.000716555	0.000580746	0.00060069	0.000569767	0.000618689	0.0010741	0.000773138	0.000668437	0.000623761	0.000737304	0.00061729	0.000784859	0.000229472	5.85769e-05	0.000202734	31.1231	9.48938	25.8307	0.837225	1.0645	1.27146	0.224088	-99	-99	-99	0.28948
3-hydroxyisobutyryl-CoA hydrolase-like protein 3, mitochondrial	Arabidopsis thaliana	1	Q9T0K7	2.12362e-05	1.91392e-05	1.85963e-05	1.72231e-05	1.87977e-05	1.25618e-05	1.89407e-05	1.61024e-05	1.63023e-05	2.3323e-05	1.87495e-05	2.00658e-05	1.92462e-05	2.43806e-05	1.89985e-05	1.7446e-05	2.06105e-05	1.44754e-06	3.99193e-06	2.57132e-06	7.61925	22.8816	12.4758	0.918285	1.08485	1.18139	0.224088	-99	-99	-99	0.57549
Ubiquitin carboxyl-terminal hydrolase 14	Arabidopsis thaliana	1	Q8L6Y1	5.58567e-05	4.63151e-05	3.85897e-06	1.10043e-05	5.41887e-05	4.25034e-05	4.94224e-05	5.95866e-05	1.6627e-05	6.87095e-05	3.79187e-05	2.54286e-05	4.64121e-06	3.28903e-05	3.42448e-05	4.73697e-05	2.52197e-05	2.48694e-05	1.98598e-05	1.46472e-05	72.6224	41.9251	58.0784	1.38327	0.736455	0.532401	0.226988	-99	-99	-99	0.44393
Luminal-binding protein 3 (Fragment)	Nicotiana tabacum	1	Q03683	0.000362111	0.000352314	0.000345286	0.000272657	0.000398127	0.000422264	0.000455525	0.000416369	0.000280927	0.000452626	0.000431537	0.000397026	0.000301973	0.000322858	0.000346099	0.000405542	0.000363349	4.58158e-05	7.18348e-05	6.10744e-05	13.2378	17.7133	16.8088	1.17175	1.04984	0.895957	0.229269	-99	-99	-99	0.40733
Histone H2A variant 1	Arabidopsis thaliana	2	O23628	0.000691284	0.000759633	0.00105255	0.000877762	0.000593103	0.000596901	0.000847509	0.000883057	0.000565383	0.000898594	0.000770814	0.000967468	0.000913938	0.00100689	0.000794867	0.000758289	0.000914777	0.00017745	0.00016315	0.000103258	22.3245	21.5155	11.2878	0.953982	1.15085	1.20637	0.230913	-99	-99	-99	0.76796
Splicing factor-like protein 1	Arabidopsis thaliana	1	Q9LU44	9.33613e-06	1.2817e-05	1.69268e-06	3.55065e-05	6.78528e-06	4.27976e-06	1.52113e-05	8.59725e-06	2.2441e-05	1.10478e-05	2.81223e-05	1.71516e-05	1.36455e-05	1.7375e-05	1.32275e-05	1.23154e-05	1.90736e-05	1.30979e-05	6.90864e-06	6.26958e-06	99.02	56.0975	32.8705	0.931044	1.44196	1.54876	0.230913	-99	-99	-99	0.71099
Fructose-bisphosphate aldolase 3, chloroplastic	Arabidopsis thaliana	1	Q9ZU52	0.000454155	0.000638226	0.00034819	0.000258028	0.000432829	0.000603258	0.000588327	0.000478589	0.000808871	0.000422245	0.000675312	0.000404342	0.000346645	0.000304213	0.000426286	0.000580258	0.000432628	0.000141552	0.000148461	0.000166912	33.2058	25.5853	38.5811	1.36119	1.01488	0.745579	0.242752	-99	-99	-99	0.14457
Chloroplastic lipocalin	Arabidopsis thaliana	1	Q9STS7	2.65216e-05	2.31801e-05	2.39066e-05	2.05394e-05	2.57964e-05	3.1799e-05	2.31528e-05	2.23879e-05	1.73657e-05	1.92546e-05	2.78497e-05	3.26838e-05	2.2984e-05	2.48315e-05	2.39888e-05	2.2792e-05	2.70872e-05	2.35807e-06	5.55377e-06	4.23586e-06	9.82986	24.3672	15.6378	0.95011	1.12916	1.18845	0.243038	-99	-99	-99	0.77347
Stearoyl-[acyl-carrier-protein] 9-desaturase, chloroplastic	Elaeis guineensis var. tenera	2	O24428	0.000388622	0.000330398	0.000211936	0.000257015	0.000257213	0.000495143	0.000321458	0.000304325	0.000401713	0.000203893	0.000409969	0.000144706	0.000184669	0.000114526	0.000289037	0.000345306	0.000213467	7.00194e-05	0.000109406	0.000134114	24.2251	31.6838	62.8265	1.19468	0.738548	0.618197	0.247604	-99	-99	-99	0.7939
Tryptophan synthase beta chain 2, chloroplastic	Camptotheca acuminata	1	O50046	1.12771e-05	1.81064e-05	2.17958e-05	1.28136e-05	1.16233e-05	1.89648e-05	2.01413e-05	1.85217e-05	1.90746e-05	2.07778e-05	1.56026e-05	5.01223e-06	1.25246e-05	2.57703e-05	1.51232e-05	1.9496e-05	1.47274e-05	4.63139e-06	9.31185e-07	8.60133e-06	30.6244	4.77628	58.4035	1.28915	0.973828	0.755406	0.248365	-99	-99	-99	0.036624
Cysteine synthase, chloroplastic/chromoplastic	Capsicum annuum	2	P31300	0.000450414	0.000443484	0.000363918	0.000388004	0.000617127	0.000435555	0.000301817	0.000333724	0.00042781	0.000381909	0.000603261	0.000321492	0.000439808	0.00036318	0.000452589	0.000376163	0.000431935	9.89874e-05	5.82156e-05	0.000124284	21.8714	15.4762	28.7737	0.831136	0.954365	1.14827	0.248365	-99	-99	-99	0.35557
Catalase	Avicennia marina	1	Q9AXH0	0.000332818	0.000165566	0.000279832	0.000281346	0.000121315	0.000396098	0.000117288	0.000119644	0.000263597	0.000235077	0.00021769	0.000110981	0.000243258	9.66394e-05	0.000236175	0.000226341	0.000167142	8.86915e-05	0.000115714	7.41021e-05	37.5532	51.1237	44.3348	0.958359	0.707703	0.738453	0.248365	-99	-99	-99	0.89111
Protein SUPPRESSOR OF K(+) TRANSPORT GROWTH DEFECT 1	Arabidopsis thaliana	4	Q9ZNT0	0.00148734	0.00146282	0.000237604	0.000436605	0.00026156	0.00171178	0.00175682	0.00129117	0.00116689	0.0011415	0.0016768	0.00115236	0.000219598	0.00096316	0.000777186	0.00141363	0.00100298	0.00064176	0.000298581	0.000603221	82.5749	21.1216	60.1428	1.81891	1.29053	0.709505	0.248365	-99	-99	-99	0.59152
Phosphoglycerate kinase, chloroplastic	Triticum aestivum	1	P12782	0.000140824	0.000102037	9.34455e-05	9.20277e-05	0.000130812	9.90805e-05	0.000150824	0.000110786	0.000119057	0.00010178	0.000141965	8.16201e-05	6.88826e-05	8.24598e-05	0.000111829	0.000116305	9.37319e-05	2.25111e-05	2.084e-05	3.27499e-05	20.1299	17.9184	34.94	1.04003	0.83817	0.805912	0.258471	-99	-99	-99	0.83158
Oil body-associated protein 1B	Arabidopsis thaliana	1	Q8GWR2	0.00214483	0.00137682	0.00220147	0.00241867	0.0021481	0.00208932	0.00100992	0.00103928	0.00207542	0.00270733	0.0030123	0.00237821	0.00178637	0.0025721	0.00205798	0.00178425	0.00243724	0.000396968	0.000738998	0.000508593	19.2893	41.4178	20.8676	0.866994	1.18429	1.36597	0.260354	-99	-99	-99	0.77712
60S ribosomal protein L34-2	Arabidopsis thaliana	2	Q9FE65	0.00229265	0.00282457	0.00403641	0.00436732	0.00254585	0.00188589	0.0026311	0.00311394	0.00210538	0.00319151	0.00288781	0.00292836	0.00420201	0.00407215	0.00321336	0.00258556	0.00352258	0.000929177	0.000584926	0.000711732	28.9161	22.6228	20.2048	0.80463	1.09623	1.3624	0.260354	-99	-99	-99	0.40043
Tubulin beta-1 chain	Zea mays	1	P18025	8.47756e-06	2.17672e-05	7.07513e-06	1.22663e-05	2.50308e-05	2.58189e-05	2.42842e-05	2.19914e-05	9.62646e-06	6.21069e-06	2.596e-05	1.00241e-05	2.61336e-05	2.21921e-05	1.49234e-05	1.75863e-05	2.10775e-05	8.04987e-06	9.01119e-06	7.58998e-06	53.9413	51.2397	36.0099	1.17844	1.41238	1.19851	0.26905	-99	-99	-99	0.93127
40S ribosomal protein S13	Pisum sativum	1	P46298	0.000269381	0.000356591	0.000712169	0.000769768	0.000264258	0.000310819	0.00037965	0.000310417	0.000392938	0.000450689	0.00046088	0.000569367	0.00040239	0.000683461	0.000474434	0.000368902	0.000529024	0.000246905	5.95325e-05	0.00012404	52.042	16.1377	23.447	0.777564	1.11507	1.43405	0.26905	-99	-99	-99	0.31741
Elongation factor Tu, chloroplastic	Glycine max	1	Q43467	8.67859e-05	6.92546e-05	1.8618e-05	7.7597e-05	1.33778e-05	7.8464e-06	8.18651e-05	7.30935e-05	7.39712e-05	7.93741e-05	6.91366e-06	6.89232e-05	5.0575e-05	6.02819e-05	5.31266e-05	6.32301e-05	4.66734e-05	3.4506e-05	3.11765e-05	2.75457e-05	64.9505	49.3065	59.018	1.19018	0.878531	0.738152	0.26905	-99	-99	-99	0.22498
Glyceraldehyde-3-phosphate dehydrogenase, cytosolic	Pinus sylvestris	5	P34924	0.00105058	0.00102448	0.000847945	0.00141122	0.00134179	0.00151525	0.000845599	0.000673997	0.00243918	0.000677928	0.00121696	0.000678273	0.000725794	0.000459477	0.0011352	0.00123039	0.000770127	0.000234947	0.000759141	0.000319671	20.6965	61.6991	41.5089	1.08385	0.678404	0.62592	0.269332	-99	-99	-99	0.85301
NADH dehydrogenase [ubiquinone] iron-sulfur protein 7, mitochondrial	Solanum tuberosum	2	Q43844	7.60675e-05	9.03745e-05	5.63741e-05	4.89978e-05	6.9191e-05	8.7194e-05	9.00353e-05	8.62663e-05	6.4391e-05	0.000118034	9.11035e-05	8.05648e-05	6.24046e-05	8.64641e-05	6.8201e-05	8.91842e-05	8.01343e-05	1.63031e-05	1.91064e-05	1.2582e-05	23.9045	21.4235	15.7011	1.30767	1.17497	0.898526	0.272532	-99	-99	-99	0.90298
60S ribosomal protein L4	Prunus armeniaca	1	Q9XF97	0.000211014	0.00019549	0.000339065	0.000353786	0.000225083	0.000209396	0.00023657	0.000182823	0.000225657	0.000205092	0.000339206	0.000294345	0.000205639	0.000244443	0.000264888	0.000211907	0.000270908	7.53459e-05	2.05909e-05	5.82363e-05	28.4445	9.71691	21.4967	0.79999	1.02273	1.27843	0.286024	-99	-99	-99	0.0069281
Phosphoenolpyruvate carboxylase 2	Sorghum bicolor	1	P29194	2.75802e-05	2.83588e-05	1.80475e-05	2.32057e-05	2.2465e-06	3.2083e-05	2.87268e-05	1.46002e-05	2.10089e-05	3.5191e-05	1.7898e-05	2.1008e-05	2.70752e-05	9.9506e-06	1.98877e-05	2.6322e-05	1.89829e-05	1.06834e-05	8.41517e-06	7.12614e-06	53.7186	31.9702	37.5397	1.32353	0.954504	0.721183	0.287667	-99	-99	-99	0.039101
26S proteasome non-ATPase regulatory subunit 4 homolog	Oryza sativa subsp. japonica	1	O82143	0.000930311	0.000917885	0.00120187	0.00105493	0.000845911	0.000972257	0.00101506	0.000917941	0.000979583	0.000992185	0.000993445	0.00122385	0.000967161	0.00121718	0.000990182	0.000975405	0.00110041	0.000140205	3.5998e-05	0.000139128	14.1596	3.69057	12.6433	0.985076	1.11132	1.12816	0.289046	-99	-99	-99	0.91412
Phenylalanine ammonia-lyase	Pinus taeda	4	P52777	0.000126146	0.0002885	0.000149888	7.47936e-05	0.00017852	0.000195488	0.000201928	0.000206451	0.000138469	0.000247815	0.000144053	0.000190923	0.000154762	0.00018996	0.000163569	0.00019803	0.000169925	7.95299e-05	3.91105e-05	2.40941e-05	48.6215	19.7498	14.1793	1.21068	1.03885	0.858074	0.291459	-99	-99	-99	0.12014
40S ribosomal protein S3a	Oryza sativa subsp. japonica	2	P49397	0.00162421	0.00193859	0.00186543	0.00176456	0.0010733	0.00173308	0.00177588	0.00132893	0.00123969	0.0017975	0.00185927	0.00188793	0.00135308	0.00221069	0.00165322	0.00157502	0.00182774	0.000344971	0.000268249	0.000354292	20.8667	17.0315	19.3842	0.952699	1.10557	1.16046	0.291875	-99	-99	-99	0.68234
Plastid-lipid-associated protein, chloroplastic	Citrus unshiu	1	Q9ZWQ8	0.00010702	0.000119649	0.000157357	0.000161193	0.000113758	0.000110528	0.000100484	0.000136394	0.000109126	0.000159062	0.000123022	0.000144309	0.000142409	0.000165476	0.000131795	0.000123119	0.000143804	2.55164e-05	2.41599e-05	1.73568e-05	19.3606	19.6232	12.0698	0.934167	1.09112	1.16801	0.291875	-99	-99	-99	0.49574
ADP-ribosylation factor	Vigna unguiculata	7	O48920	0.000243954	0.000277563	0.000233989	0.000228953	0.000607422	0.000335428	0.000253552	0.000361669	0.000326244	0.000631771	0.000294851	0.000190997	0.00050016	0.000325625	0.000318376	0.000381733	0.000327908	0.000162688	0.000145409	0.00012847	51.0993	38.0918	39.1786	1.199	1.02994	0.858999	0.293491	-99	-99	-99	0.12624
Zinc finger CCCH domain-containing protein 18	Arabidopsis thaliana	1	Q9SJ41	1.09342e-05	9.23499e-06	1.35197e-05	9.51043e-06	4.17281e-05	1.56425e-05	1.32291e-05	9.15432e-06	1.06167e-05	1.43454e-05	1.91346e-05	7.8452e-06	8.69862e-06	7.59903e-06	1.69855e-05	1.25976e-05	1.08194e-05	1.39353e-05	2.66949e-06	5.56349e-06	82.0425	21.1905	51.4216	0.741668	0.636977	0.858843	0.298197	-99	-99	-99	0.91188
Elongation factor Tu, chloroplastic	Pleurastrum terricola	1	A6YG72	3.99558e-05	1.0595e-05	7.16161e-06	4.49279e-05	4.63253e-05	6.88155e-06	2.81635e-06	8.29077e-06	2.72371e-05	4.02722e-05	7.86545e-06	3.23367e-05	3.10029e-05	3.19434e-06	2.97931e-05	1.70996e-05	1.85999e-05	1.9277e-05	1.60137e-05	1.52216e-05	64.7027	93.6495	81.8374	0.573944	0.6243	1.08774	0.303787	-99	-99	-99	0.88085
Probable histone H2A.3	Oryza sativa subsp. japonica	2	Q84NJ4	7.05758e-05	0.000795341	9.27888e-05	0.000717039	8.3744e-05	7.46951e-05	8.06763e-05	0.000775702	6.13663e-05	8.02875e-05	0.000500257	8.51573e-05	8.10582e-05	0.000733266	0.000351898	0.000214545	0.000349935	0.000370188	0.000313793	0.00032246	105.198	146.26	92.1486	0.609681	0.994422	1.63105	0.305528	-99	-99	-99	0.060115
Nuclear pore complex protein NUP98A	Arabidopsis thaliana	1	Q8RY25	2.33183e-05	1.90313e-05	2.47403e-05	2.3249e-05	1.95772e-05	2.04877e-05	2.17666e-05	1.56929e-05	1.65253e-05	2.0399e-05	1.09683e-05	2.33103e-05	2.35951e-05	2.25129e-05	2.19832e-05	1.89743e-05	2.00966e-05	2.52431e-06	2.68712e-06	6.10278e-06	11.4829	14.1619	30.3672	0.863126	0.91418	1.05915	0.306371	-99	-99	-99	0.62985
40S ribosomal protein S16	Fritillaria agrestis	1	O22647	2.51015e-05	2.44058e-05	1.52073e-05	1.50365e-05	1.43611e-05	1.76556e-05	1.07497e-05	1.29234e-05	9.03174e-06	1.54572e-05	3.6401e-05	1.17754e-05	1.01768e-05	1.28408e-05	1.88224e-05	1.31635e-05	1.77985e-05	5.42926e-06	3.47835e-06	1.24499e-05	28.8446	26.4242	69.9495	0.699353	0.945599	1.35211	0.308598	-99	-99	-99	0.2111
S-adenosylmethionine synthase 2	Pinus contorta	3	Q9FVG7	0.000100178	0.000127629	0.00010244	9.96129e-05	8.98169e-05	0.000141012	0.000135023	0.000147908	7.6756e-05	0.000140168	0.000110874	0.000112515	8.22527e-05	0.000240076	0.000103935	0.000128173	0.000136429	1.41046e-05	2.91068e-05	7.04807e-05	13.5706	22.7089	51.6609	1.2332	1.31264	1.06441	0.315733	-99	-99	-99	0.96901
Membrane-associated 30 kDa protein, chloroplastic	Pisum sativum	1	Q03943	1.4795e-05	1.2693e-05	3.39056e-05	1.59577e-05	1.13195e-06	1.33882e-05	1.62599e-05	2.04304e-05	1.37965e-05	2.04153e-05	1.55001e-05	2.01589e-05	2.99004e-05	2.12902e-05	1.56967e-05	1.68581e-05	2.17124e-05	1.17644e-05	3.43463e-06	6.00632e-06	74.948	20.3738	27.6631	1.07399	1.38325	1.28795	0.319017	-99	-99	-99	0.91294
Isoaspartyl peptidase/L-asparaginase 1	Arabidopsis thaliana	1	P50287	0.000179987	6.01845e-05	1.27909e-05	3.29645e-05	0.000104398	7.90612e-05	7.23753e-05	8.17434e-05	3.19591e-05	1.88663e-05	0.000137989	0.000115826	3.23167e-05	0.000165447	7.80649e-05	5.6801e-05	0.000112895	6.65131e-05	2.92248e-05	5.74249e-05	85.2023	51.4512	50.8659	0.727613	1.44616	1.98755	0.319819	-99	-99	-99	0.79289
Histone H3.2	Nicotiana tabacum	6	Q76MV0	0.0231091	0.0295131	0.0406017	0.0367105	0.0230745	0.000843299	0.028084	0.0339437	0.00163059	0.0329989	0.00238931	0.0333969	0.0387809	0.0415747	0.0306018	0.0195001	0.0290355	0.00792621	0.016822	0.0180854	25.9011	86.266	62.2873	0.637221	0.948817	1.48899	0.324545	-99	-99	-99	0.2159
ATP synthase subunit beta, mitochondrial	Nicotiana plumbaginifolia	2	P17614	0.000288815	0.000249995	0.000238594	0.000264594	0.000228475	0.000143106	0.000213831	0.000160038	0.000134579	0.000399633	0.000350557	0.000310933	0.00013873	0.000346233	0.000254095	0.000210237	0.000286613	2.36071e-05	0.000110266	0.000100173	9.29067	52.4483	34.9507	0.827398	1.12798	1.36329	0.325349	-99	-99	-99	0.40957
Heat shock protein 83	Ipomoea nil	4	P51819	0.000221493	0.000259904	0.000156761	0.000189174	0.00054273	0.00029906	0.000290953	0.000234362	0.000197692	0.000379768	0.000134639	0.000181467	0.000288748	0.000253188	0.000274012	0.000280367	0.00021451	0.00015501	6.9451e-05	6.94704e-05	56.5703	24.7715	32.3855	1.02319	0.782849	0.765106	0.325349	-99	-99	-99	0.69771
Ubiquitin-40S ribosomal protein S27a-3	Arabidopsis thaliana	4	P59233	0.00709628	0.00837211	0.00882973	0.00938747	0.00948706	0.00798588	0.00933639	0.00778396	0.00713853	0.00877008	0.00819408	0.0101218	0.00820022	0.00960636	0.00863453	0.00820297	0.00903062	0.000970426	0.000860521	0.000985147	11.2389	10.4904	10.909	0.950019	1.04587	1.1009	0.325349	-99	-99	-99	0.4212
Peptidyl-prolyl cis-trans isomerase CYP19-2	Arabidopsis thaliana	2	Q9SKQ0	0.00230942	0.00184962	0.0044923	0.00429923	0.00188694	0.00187366	0.00199243	0.00133062	0.00258248	0.00285469	0.00313315	0.00316666	0.00190537	0.00381459	0.0029675	0.00212678	0.00300494	0.00131804	0.000602805	0.000797322	44.4157	28.3436	26.5337	0.71669	1.01262	1.41291	0.325349	-99	-99	-99	0.033957
Proteasome subunit beta type-4	Arabidopsis thaliana	2	Q7DLR9	0.000886423	0.000959955	0.000651174	0.000629613	0.00089452	0.000876033	0.000953812	0.000853221	0.000711345	0.000751086	0.00084848	0.000715082	0.000506822	0.000711006	0.000804337	0.0008291	0.000695348	0.000152541	9.78392e-05	0.00014098	18.9648	11.8007	20.2747	1.03079	0.864498	0.838678	0.329107	-99	-99	-99	0.93072
Vicilin Pin k 2.0101	Pinus koraiensis	14	V9VGU0	0.0250073	0.0171605	0.0146384	0.0118816	0.0216425	0.0321991	0.019578	0.0163987	0.0369872	0.0248	0.0280608	0.0215922	0.0175528	0.0144473	0.0180661	0.0259926	0.0204133	0.0052865	0.00857341	0.00587792	29.262	32.984	28.7946	1.43875	1.12992	0.78535	0.329107	-99	-99	-99	0.4883
3-isopropylmalate dehydratase small subunit 3	Arabidopsis thaliana	1	Q9LYT7	0.000125131	6.65455e-05	0.000122725	0.000102833	3.52549e-05	6.62494e-05	2.77305e-05	3.88122e-05	0.000187869	5.12441e-05	0.000149532	0.000179571	5.79146e-05	0.000114346	9.04979e-05	7.43811e-05	0.000125341	3.87805e-05	6.50432e-05	5.226e-05	42.8524	87.4459	41.6943	0.821909	1.38501	1.68512	0.334301	-99	-99	-99	0.72609
WD-40 repeat-containing protein MSI4	Arabidopsis thaliana	2	O22607	6.99036e-05	8.42085e-05	9.12744e-05	0.000118218	6.70809e-05	6.36448e-05	6.76809e-05	8.90542e-05	7.79808e-05	9.91322e-05	7.57441e-05	9.61136e-05	9.25775e-05	0.000128249	8.61371e-05	7.94986e-05	9.8171e-05	2.05303e-05	1.47487e-05	2.1933e-05	23.8344	18.5521	22.3416	0.922931	1.13971	1.23488	0.342519	-99	-99	-99	0.71423
2S seed storage-like protein	Picea glauca	1	P26986	0.000330886	0.000261425	0.000819459	0.000489403	0.000348857	0.00067766	0.000481308	0.000418553	0.00108402	0.000503991	0.00106541	0.000404987	0.000481963	0.000263572	0.000450006	0.000633107	0.000553984	0.000222503	0.000269749	0.000352745	49.4446	42.6072	63.6742	1.40689	1.23106	0.875024	0.342519	-99	-99	-99	0.53641
Stromal 70 kDa heat shock-related protein, chloroplastic	Pisum sativum	3	Q02028	0.000466132	0.000312813	0.000452883	0.000498816	0.000428019	0.000388657	0.000344957	0.000354578	0.000349426	0.000479671	0.000410079	0.000462815	0.00039748	0.000409069	0.000431732	0.000383458	0.000419861	7.12154e-05	5.64769e-05	2.92009e-05	16.4953	14.7283	6.9549	0.888184	0.972502	1.09493	0.342519	-99	-99	-99	0.33167
Fructokinase-2	Oryza sativa subsp. japonica	2	Q0J8G4	0.000846513	0.000970879	0.000781754	0.000986457	0.000838037	0.000859275	0.000877808	6.35712e-05	0.000633361	0.00012037	0.00106253	0.000826782	0.000699264	9.89094e-05	0.000884728	0.000510877	0.000671872	8.94632e-05	0.000394842	0.000410548	10.1119	77.287	61.1051	0.57744	0.759411	1.31513	0.342519	-99	-99	-99	0.81034
Ferredoxin--NADP reductase, root isozyme, chloroplastic	Pisum sativum	2	Q41014	0.0011058	0.00107952	0.00183664	0.00175094	0.000811617	0.0010039	0.00124673	0.000948829	0.00114971	0.0011671	0.00119481	0.00179983	0.00109375	0.00230202	0.0013169	0.00110325	0.0015976	0.000451315	0.000123021	0.000563681	34.2709	11.1507	35.283	0.837764	1.21315	1.44808	0.342519	-99	-99	-99	0.71786
Soluble inorganic pyrophosphatase 4	Arabidopsis thaliana	1	Q9LFF9	0.000226691	0.000292928	0.000222026	0.000210516	0.00035479	0.00033392	0.000651656	0.000189788	0.000437717	0.000498531	0.000340478	0.000429774	0.000163824	0.000544461	0.00026139	0.000422322	0.000369634	6.13594e-05	0.000173584	0.000160612	23.4743	41.1023	43.4517	1.61568	1.41411	0.875242	0.342519	-99	-99	-99	0.98102
Soluble inorganic pyrophosphatase 6, chloroplastic	Arabidopsis thaliana	2	Q9LXC9	0.000619281	0.00057346	0.000865777	0.000672811	0.000634364	0.000564011	0.000717668	0.000617948	0.000525613	0.000571558	0.000592263	4.94619e-05	0.000739467	0.000840024	0.000673138	0.00059936	0.000555304	0.000113412	7.38297e-05	0.000352242	16.8483	12.3181	63.4323	0.890396	0.824948	0.926495	0.342519	-99	-99	-99	0.76224
Tyrosine--tRNA ligase 2, cytoplasmic	Arabidopsis thaliana	1	F4HWL4	1.70908e-05	1.28128e-05	2.65537e-05	2.83126e-05	1.49654e-05	1.66753e-05	1.49258e-05	1.72784e-05	9.2056e-06	1.07988e-05	1.30881e-05	8.16225e-06	3.18919e-05	7.37448e-06	1.9947e-05	1.37768e-05	1.51292e-05	7.02679e-06	3.59678e-06	1.14576e-05	35.2272	26.1076	75.7316	0.690668	0.758467	1.09816	0.349938	-99	-99	-99	0.84117
T-complex protein 1 subunit alpha	Arabidopsis thaliana	3	P28769	0.000169628	0.000220979	8.53047e-05	0.000107272	0.000226771	0.000201591	0.000203758	0.000181154	0.000139166	0.000271178	0.000176118	0.000134586	0.000136926	0.000195668	0.000161991	0.000199369	0.000160825	6.44386e-05	4.77936e-05	3.00419e-05	39.7792	23.9724	18.6799	1.23074	0.992801	0.806667	0.349938	-99	-99	-99	0.057203
14 kDa zinc-binding protein	Zea mays	1	P42856	0.000503342	0.000529193	0.000757011	0.000705454	0.000454689	0.000443488	0.000533004	0.00059609	0.000502045	0.000556469	0.000619151	0.000503413	0.000631506	0.000725937	0.000589938	0.000526219	0.000620002	0.000132983	5.76016e-05	9.11926e-05	22.5419	10.9463	14.7084	0.891991	1.05096	1.17822	0.353531	-99	-99	-99	0.28564
Protein LATERAL ORGAN BOUNDARIES	Arabidopsis thaliana	1	Q9FML4	4.48798e-05	4.64056e-05	6.8127e-05	2.72886e-05	1.91039e-05	2.31501e-05	3.00103e-05	1.17843e-05	2.27813e-05	2.21188e-05	1.88359e-05	1.81643e-05	5.05695e-05	4.99064e-05	4.1161e-05	2.19689e-05	3.4369e-05	1.90227e-05	6.52818e-06	1.83279e-05	46.2155	29.7155	53.3269	0.533732	0.83499	1.56444	0.356497	-99	-99	-99	0.58023
Serine/threonine-protein phosphatase 2A 65 kDa regulatory subunit A beta isoform	Arabidopsis thaliana	1	Q38950	1.16824e-05	1.84176e-05	7.55295e-06	4.69957e-06	2.62649e-05	1.77888e-05	1.26422e-05	1.05692e-05	1.14349e-05	1.52285e-05	9.78145e-06	8.6106e-06	1.14466e-05	1.06516e-05	1.37235e-05	1.35327e-05	1.01226e-05	8.70337e-06	2.95661e-06	1.21591e-06	63.4195	21.8479	12.0119	0.9861	0.737609	0.748006	0.358629	-99	-99	-99	0.79951
Polyadenylate-binding protein 3	Arabidopsis thaliana	1	Q9LX90	3.34285e-05	3.89454e-05	4.71453e-05	6.96851e-05	3.61062e-05	2.48319e-05	3.28805e-05	4.30484e-05	4.10193e-05	3.26781e-05	2.66844e-05	3.40417e-05	5.73116e-05	6.33538e-05	4.50621e-05	3.48916e-05	4.53479e-05	1.46935e-05	7.31819e-06	1.77341e-05	32.6072	20.974	39.1069	0.774302	1.00634	1.29968	0.362144	-99	-99	-99	0.051719
40S ribosomal protein SA	Glycine max	3	O22518	0.000447266	0.000643608	0.000217736	0.000347128	0.000945629	0.000669537	0.000616558	0.000475314	0.00052549	0.000691896	0.000597351	0.000341568	0.000521247	0.000476709	0.000520273	0.000595759	0.000484219	0.000284155	9.29554e-05	0.000107355	54.6166	15.6029	22.1709	1.14509	0.930701	0.812777	0.36683	-99	-99	-99	0.2025
Ferredoxin--nitrite reductase, chloroplastic (Fragment)	Zea mays	1	P17847	7.709e-05	8.88978e-05	0.00018981	0.000233438	8.68311e-05	9.07591e-05	0.000151821	0.000115336	0.000144906	0.00012878	0.000155191	0.000181801	0.000128351	0.000201263	0.000135213	0.00012632	0.000166652	7.15771e-05	2.44286e-05	3.17581e-05	52.9364	19.3387	19.0566	0.93423	1.23251	1.31928	0.36683	-99	-99	-99	0.81558
Ribulose bisphosphate carboxylase large chain	Pinus koraiensis	1	Q7GUD0	7.81715e-05	4.20818e-05	3.36371e-05	4.067e-05	0.000113248	5.53541e-05	3.80794e-05	4.87829e-05	4.66e-05	5.16325e-05	0.000132355	3.1562e-05	3.04361e-05	2.13664e-05	6.15616e-05	4.80898e-05	5.39298e-05	3.3701e-05	6.48515e-06	5.24822e-05	54.7436	13.4855	97.3156	0.781165	0.87603	1.12144	0.36683	-99	-99	-99	0.33571
Methylenetetrahydrofolate reductase 1	Zea mays	1	Q9SE94	3.16919e-05	4.33947e-05	3.08705e-05	2.21811e-05	4.47549e-05	4.69021e-05	3.85542e-05	4.71795e-05	2.32242e-05	3.93077e-05	3.38811e-05	3.21594e-05	3.52116e-05	2.54053e-05	3.45786e-05	3.90336e-05	3.16643e-05	9.44802e-06	9.72768e-06	4.35576e-06	27.3233	24.9213	13.7561	1.12884	0.91572	0.811208	0.36683	-99	-99	-99	0.38419
Adenine phosphoribosyltransferase 3	Arabidopsis thaliana	1	Q9SUW2	0.000665063	0.000673358	0.000424737	0.000435684	0.000621119	0.000725138	0.000573621	0.000592219	0.000649411	0.000384735	0.000847054	0.000364547	0.000367142	0.000289099	0.000563992	0.000585025	0.00046696	0.000123789	0.000126565	0.000255967	21.9487	21.6342	54.8157	1.03729	0.827955	0.798189	0.36683	-99	-99	-99	0.67637
Phosphoglucomutase, cytoplasmic	Mesembryanthemum crystallinum	1	P93262	4.06051e-05	5.57677e-05	7.54773e-06	2.03416e-05	6.83766e-05	4.82827e-05	4.3348e-05	2.48233e-05	4.63774e-05	4.78446e-05	3.53911e-05	3.09702e-05	2.14685e-05	2.75822e-05	3.85277e-05	4.21352e-05	2.8853e-05	2.49148e-05	9.86863e-06	5.87016e-06	64.6671	23.4214	20.3451	1.09363	0.748889	0.684772	0.370517	-99	-99	-99	0.69796
Phosphoglycerate kinase 3, cytosolic	Arabidopsis thaliana	1	Q9SAJ4	0.000547883	0.000402559	0.000389182	0.000488813	0.000525142	0.000460302	0.000640416	0.000432526	0.000538403	0.000468957	0.000573611	0.000382373	0.000336875	0.000417449	0.000470716	0.000508121	0.000427577	7.16549e-05	8.35971e-05	0.000102792	15.2225	16.4522	24.0407	1.07946	0.908355	0.841487	0.370517	-99	-99	-99	0.57851
Probable protein phosphatase 2C 52	Oryza sativa subsp. japonica	1	Q6L5C4	4.08965e-06	4.49765e-06	2.97527e-05	3.67572e-05	3.29018e-05	1.98587e-05	2.01445e-05	2.20923e-05	1.80944e-06	2.00547e-05	2.3103e-05	2.42134e-05	1.90693e-05	2.36685e-05	2.15998e-05	1.67919e-05	2.25136e-05	1.59925e-05	8.42405e-06	2.34048e-06	74.0401	50.1673	10.3959	0.777409	1.0423	1.34074	0.372363	-99	-99	-99	0.041612
Delta-aminolevulinic acid dehydratase, chloroplastic	Glycine max	2	P43210	0.000108135	6.15463e-05	0.000118611	0.000124266	0.000102982	9.36163e-05	0.000100703	6.0558e-05	9.60951e-05	0.00011252	0.000115629	0.000100156	8.44373e-05	8.76859e-05	0.000103108	9.26984e-05	9.69769e-05	2.47015e-05	1.93801e-05	1.41605e-05	23.9569	20.9066	14.602	0.899042	0.940537	1.04616	0.373173	-99	-99	-99	0.32737
Nuclear transport factor 2	Arabidopsis thaliana	1	Q9FME2	0.000716942	0.000851725	0.000959002	0.0010004	0.000806639	0.000835009	0.000822681	0.000801513	0.00055155	0.000919497	0.000785781	0.00104639	0.000839861	0.001179	0.000866942	0.00078605	0.000962759	0.000114733	0.000138543	0.00018274	13.2342	17.6252	18.9808	0.906693	1.11052	1.22481	0.373173	-99	-99	-99	0.65012
Chalcone synthase	Pinus sylvestris	2	P30079	0.000174767	0.000459771	0.000307302	0.000333149	0.000315238	0.000264026	0.000188041	0.000229668	0.000202432	0.000347695	0.000260328	0.000284911	0.000315385	0.000444395	0.000318045	0.000246373	0.000326255	0.000101201	6.36203e-05	8.19167e-05	31.8195	25.8228	25.1082	0.774646	1.02581	1.32423	0.374368	-99	-99	-99	0.013802
Histone H2AX	Picea abies	3	P35063	0.00209953	0.00221349	0.00259882	0.00229522	0.00159565	0.00185641	0.00207245	0.00243143	0.00150916	0.00205244	0.00218446	0.00205123	0.00206213	0.00220008	0.00216054	0.00198438	0.00212447	0.000366011	0.000337066	7.86665e-05	16.9407	16.986	3.70287	0.918463	0.983306	1.0706	0.374368	-99	-99	-99	0.097189
Protein VERNALIZATION INSENSITIVE 3	Arabidopsis thaliana	1	Q9FIE3	3.89122e-05	4.76852e-05	1.98588e-05	2.91857e-05	3.42948e-05	6.13643e-05	4.4719e-05	3.96787e-05	2.46688e-05	6.43173e-05	4.7679e-05	3.30186e-05	3.14668e-05	4.01644e-05	3.39873e-05	4.69496e-05	3.80822e-05	1.04242e-05	1.63072e-05	7.43502e-06	30.6707	34.7334	19.5236	1.38139	1.12048	0.811129	0.374368	-99	-99	-99	0.47771
Proteasome subunit alpha type-2-A	Arabidopsis thaliana	4	O23708	0.000965071	0.000913338	0.00118658	0.000850085	0.00101059	0.000860235	0.00105065	0.00118539	0.000927967	0.00106496	0.000944268	0.00124171	0.00100449	0.00120546	0.000985133	0.00101784	0.00109898	0.000127499	0.000126775	0.000146713	12.9423	12.4553	13.3499	1.0332	1.11557	1.07972	0.385933	-99	-99	-99	0.93528
RNA-binding NOB1-like protein	Arabidopsis thaliana	1	Q9FLL1	1.13322e-05	2.9322e-05	1.19278e-05	1.18235e-05	2.10361e-05	1.64742e-05	1.35084e-05	1.41191e-05	6.78555e-05	1.19439e-05	3.15561e-05	2.06309e-05	1.57812e-05	1.98376e-05	1.70883e-05	2.47802e-05	2.19515e-05	7.94874e-06	2.41348e-05	6.74619e-06	46.5156	97.3954	30.7323	1.45013	1.28459	0.885846	0.385933	-99	-99	-99	0.47107
Chaperonin 60 subunit beta 2, chloroplastic	Arabidopsis thaliana	2	Q9LJE4	0.000203756	0.000185637	0.000121444	0.00012392	0.000197608	0.000204292	0.000211426	0.000152955	0.000169432	0.000154044	0.000183227	0.000155822	0.000136856	0.000117473	0.000166473	0.00017843	0.000148345	4.05123e-05	2.77586e-05	2.8034e-05	24.3357	15.5572	18.8979	1.07182	0.891103	0.831389	0.385933	-99	-99	-99	0.55467
40S ribosomal protein S3-3	Arabidopsis thaliana	1	Q9FJA6	0.000122186	0.000181033	0.000104587	0.000129713	0.000217807	0.000156455	0.000156097	0.00015503	0.000117526	0.000219768	0.000132824	0.000104836	0.000134657	0.000142271	0.000151065	0.000160975	0.000128647	4.69115e-05	3.68241e-05	1.63923e-05	31.0538	22.8756	12.7421	1.0656	0.851601	0.799175	0.388871	-99	-99	-99	0.74079
26S proteasome regulatory subunit 7	Prunus persica	6	O64982	0.000623222	0.000673368	0.000455667	0.000379525	0.000568911	0.000688579	0.000718731	0.000638027	0.00053795	0.000616546	0.000725873	0.000622115	0.000499208	0.000526891	0.000540139	0.000639966	0.000593522	0.000120844	6.9869e-05	0.000102744	22.3728	10.9176	17.3109	1.18482	1.09883	0.927427	0.392306	-99	-99	-99	0.74491
Sulfite reductase 1 [ferredoxin], chloroplastic	Nicotiana tabacum	1	O82802	0.000109283	1.25786e-05	7.49186e-05	9.96679e-05	8.8652e-05	9.74488e-05	9.96739e-05	8.67591e-05	0.000124066	0.000110424	0.000121288	9.96474e-05	7.10387e-05	8.57016e-05	7.70201e-05	0.000103674	9.4419e-05	3.82304e-05	1.4162e-05	2.13847e-05	49.637	13.6601	22.6487	1.34607	1.2259	0.910727	0.399424	-99	-99	-99	0.83595
Ubiquitin carboxyl-terminal hydrolase 12	Arabidopsis thaliana	2	Q9FPT1	0.000112084	4.38816e-05	5.7481e-05	2.29511e-05	0.000141902	0.000102983	8.35623e-05	9.11557e-05	5.13195e-05	6.22369e-05	4.85253e-05	3.28439e-05	9.27835e-05	2.876e-05	7.566e-05	7.82514e-05	5.07282e-05	4.95815e-05	2.11433e-05	2.93027e-05	65.5321	27.0197	57.7642	1.03425	0.670476	0.648272	0.401376	-99	-99	-99	0.81118
Unknown protein 22 (Fragment)	Pseudotsuga menziesii	3	P85944	0.00752153	0.00442949	0.00449221	0.00467612	0.00597477	0.00896709	0.00472747	0.00424622	0.0123452	0.00637151	0.00588642	0.00591727	0.00456777	0.0031584	0.00541882	0.00733149	0.00488247	0.00133412	0.00335535	0.00131024	24.62	45.7662	26.8356	1.35297	0.901019	0.665958	0.405989	-99	-99	-99	0.18986
Transcription initiation factor TFIID subunit 15b	Arabidopsis thaliana	1	Q94KD0	0.000322834	0.000382322	0.000460877	0.000411637	0.000332627	0.000280315	0.000369098	0.000367691	0.000219737	0.000359415	0.000262314	0.000332891	0.000376392	0.000495541	0.000382059	0.000319251	0.000366784	5.70925e-05	6.68271e-05	9.78663e-05	14.9433	20.9324	26.6822	0.835607	0.960019	1.14889	0.406782	-99	-99	-99	0.27939
UDP-glucuronic acid decarboxylase 3	Arabidopsis thaliana	2	Q9FIE8	0.000538376	0.000735834	0.00050709	0.000654726	0.000667333	0.000798015	0.000665749	0.000752478	0.000616099	0.000698821	0.000798058	0.000628881	0.000562728	0.000712271	0.000620672	0.000706232	0.000675484	9.52267e-05	7.13804e-05	0.000102084	15.3425	10.1072	15.1127	1.13785	1.08831	0.956462	0.406782	-99	-99	-99	0.79013
3-isopropylmalate dehydrogenase 3, chloroplastic	Arabidopsis thaliana	1	Q9SA14	3.44691e-05	2.33103e-05	4.10514e-05	3.6966e-05	2.85184e-05	2.98964e-05	2.8744e-05	2.5829e-05	7.09995e-06	2.84989e-05	3.77248e-05	2.25632e-05	2.64643e-05	2.56765e-05	3.28631e-05	2.40137e-05	2.81072e-05	7.0106e-06	9.5717e-06	6.62928e-06	21.3328	39.8594	23.5857	0.730719	0.855282	1.17047	0.40868	-99	-99	-99	0.75967
Peptidyl-prolyl cis-trans isomerase CYP18-1	Arabidopsis thaliana	1	Q9LPC7	4.47837e-05	1.28925e-05	5.38736e-05	6.74387e-05	3.7358e-05	4.04661e-05	1.287e-05	1.90431e-06	7.58027e-07	5.90195e-05	5.70555e-05	5.89408e-05	2.81199e-05	1.3437e-05	4.32693e-05	2.30036e-05	3.93883e-05	2.03507e-05	2.57139e-05	2.23225e-05	47.0326	111.782	56.6729	0.531637	0.910305	1.71227	0.409265	-99	-99	-99	0.29073
V-type proton ATPase catalytic subunit A	Beta vulgaris	1	Q39442	4.69802e-05	3.97996e-05	3.20992e-05	4.79689e-05	3.57894e-05	5.64795e-05	4.1189e-05	3.78048e-05	4.05496e-05	4.37511e-05	6.43871e-05	9.48281e-06	3.62462e-05	2.77371e-05	4.05275e-05	4.39548e-05	3.44633e-05	6.9106e-06	7.31397e-06	2.2861e-05	17.0516	16.6398	66.3344	1.08457	0.850369	0.784062	0.418353	-99	-99	-99	0.55116
Heat shock 70 kDa protein 10, mitochondrial	Arabidopsis thaliana	2	Q9LDZ0	5.09399e-05	4.63603e-05	2.90257e-05	9.55982e-06	2.67254e-05	6.73958e-05	2.58398e-05	4.21298e-05	6.57093e-05	2.55245e-05	3.46909e-05	2.06347e-05	3.7668e-05	1.9086e-05	3.25222e-05	4.53198e-05	2.80199e-05	1.66118e-05	2.05218e-05	9.52093e-06	51.0782	45.2822	33.9792	1.3935	0.861561	0.61827	0.418353	-99	-99	-99	0.22333
40S ribosomal protein S15a-1	Arabidopsis thaliana	1	P42798	0.000333897	0.000376354	0.000627995	6.132e-05	0.000288763	0.000403792	0.000420725	0.000392615	0.00045425	0.000655323	0.000734517	0.000553745	3.07004e-05	5.72994e-05	0.000337666	0.000465341	0.000344065	0.00020283	0.000108725	0.000354424	60.0683	23.3645	103.011	1.37811	1.01895	0.739383	0.420751	-99	-99	-99	0.076713
60S ribosomal protein L31	Picea mariana	2	O65071	0.00024019	0.000265223	0.000493713	0.000469232	0.000153584	0.000298776	0.00036237	7.68633e-05	0.000342386	0.000413125	0.000423004	0.000500974	0.000103899	0.000604069	0.000324389	0.000298704	0.000407986	0.000149511	0.00013064	0.000215862	46.0902	43.7355	52.9092	0.920822	1.25771	1.36585	0.42498	-99	-99	-99	0.59392
Aspartate aminotransferase 1 (Fragments)	Pseudotsuga menziesii	1	P85906	3.52787e-05	5.6039e-05	2.46859e-05	3.7442e-05	6.95978e-05	4.02353e-05	4.81269e-05	3.41994e-05	3.9187e-05	5.06426e-05	3.80408e-05	3.45391e-05	3.65793e-05	3.49211e-05	4.46087e-05	4.24782e-05	3.60201e-05	1.79613e-05	6.76324e-06	1.61217e-06	40.2642	15.9217	4.47576	0.952241	0.807468	0.847966	0.42498	-99	-99	-99	0.89509
Enoyl-[acyl-carrier-protein] reductase [NADH], chloroplastic	Brassica napus	1	P80030	0.000532871	0.000434395	0.000150682	0.000233938	0.000469973	0.000405447	0.000574544	0.000409419	0.000338651	0.000551789	0.000484346	0.000250113	0.00026639	0.00036792	0.000364372	0.00045597	0.000342192	0.000163649	0.000102132	0.000108158	44.9125	22.3989	31.6073	1.25139	0.939129	0.750471	0.430479	-99	-99	-99	0.108
V-type proton ATPase catalytic subunit A (Fragment)	Hordeum vulgare	1	Q40002	0.000243086	0.000180348	2.84713e-05	0.000110162	0.000218372	0.000257746	0.000216738	0.000219023	0.000164518	0.000187777	0.000301887	0.000137787	0.000151014	1.36284e-05	0.000156088	0.00020916	0.000151079	8.72232e-05	3.5233e-05	0.000118057	55.8809	16.845	78.1424	1.34002	0.967911	0.722312	0.430479	-99	-99	-99	0.00096811
Chaperone protein dnaJ 10	Arabidopsis thaliana	1	Q8GYX8	6.05004e-05	5.78145e-06	1.54403e-06	0.000105546	1.34097e-05	1.67487e-06	5.84549e-05	5.75435e-05	5.63442e-07	1.21252e-06	1.408e-05	1.09984e-05	1.04198e-05	0.000126674	3.73563e-05	2.38899e-05	4.05432e-05	4.48285e-05	3.11416e-05	5.74433e-05	120.003	130.355	141.684	0.639514	1.08531	1.69709	0.430479	-99	-99	-99	0.049719
60S ribosomal protein L23a	Daucus carota	3	Q9AT35	0.00322227	0.0037485	0.00493121	0.00420883	0.00309228	0.00308213	0.00363228	0.0036797	0.00304233	0.00379262	0.00338533	0.00326482	0.00428077	0.00473228	0.00384062	0.00344581	0.0039158	0.000754294	0.00035525	0.000708287	19.6399	10.3096	18.0879	0.897203	1.01958	1.13639	0.430479	-99	-99	-99	0.14388
Phenylcoumaran benzylic ether reductase PT1	Pinus taeda	4	Q9LL41	0.000264708	0.00016498	2.57588e-05	0.000120959	0.000304002	0.000439244	0.000194794	0.000121368	0.00042299	0.00015091	0.000634666	0.000102634	5.20411e-05	6.02334e-05	0.000176081	0.000265861	0.000212394	0.000111777	0.00015321	0.000282387	63.4806	57.6279	132.954	1.50988	1.20622	0.798889	0.432767	-99	-99	-99	0.30438
NAD-dependent malic enzyme 2, mitochondrial	Arabidopsis thaliana	2	Q8L7K9	0.000169679	0.00017287	9.89869e-05	0.000112553	0.000168654	0.000115451	0.000178143	0.000132923	0.00013527	0.000133212	0.000181756	0.000106763	9.82987e-05	7.5043e-05	0.000144549	0.000139	0.000115465	3.57571e-05	2.32971e-05	4.61839e-05	24.7371	16.7605	39.9981	0.961614	0.798798	0.830684	0.439008	-99	-99	-99	0.97598
Chaperone protein dnaJ A6, chloroplastic	Arabidopsis thaliana	1	Q9SJZ7	4.6079e-05	4.66176e-05	4.65887e-05	3.82505e-05	4.31884e-05	4.79462e-05	6.33896e-05	5.04812e-05	4.25123e-05	4.29599e-05	3.97208e-05	3.90377e-05	4.7203e-05	4.89288e-05	4.41449e-05	4.94578e-05	4.37226e-05	3.58768e-06	8.48365e-06	5.07215e-06	8.12706	17.1533	11.6008	1.12035	0.990435	0.884037	0.439008	-99	-99	-99	0.0032062
Vacuolar protein sorting-associated protein 32 homolog 2	Arabidopsis thaliana	2	Q9SZE4	5.06357e-05	9.38532e-05	0.000165036	0.000117177	0.000123669	0.000135604	0.0001069	0.000140338	0.000129553	0.000112535	0.000135379	0.000141462	0.000130351	0.000119296	0.000110074	0.000124986	0.000131622	4.19886e-05	1.45895e-05	9.38935e-06	38.1457	11.6729	7.13356	1.13547	1.19576	1.0531	0.43948	-99	-99	-99	0.98303
Phosphoglycerate mutase-like protein 2	Arabidopsis thaliana	1	F4IBB2	1.3613e-06	9.84788e-07	8.96147e-05	8.51429e-05	6.38974e-05	5.95514e-05	5.24647e-05	7.17472e-05	0.000137982	8.56751e-07	5.99945e-05	7.01704e-05	6.54529e-07	2.95774e-07	4.82002e-05	6.45204e-05	3.27788e-05	4.40156e-05	4.91729e-05	3.75319e-05	91.3183	76.213	114.501	1.33859	0.680055	0.508038	0.439803	-99	-99	-99	0.38924
Puromycin-sensitive aminopeptidase	Arabidopsis thaliana	2	Q8H0S9	8.96736e-06	2.47109e-05	1.45361e-05	2.05282e-05	2.16827e-05	1.31885e-05	1.96823e-05	1.82089e-05	9.98269e-06	7.8181e-06	1.17936e-05	8.09223e-06	3.61966e-05	1.2589e-05	1.8085e-05	1.37761e-05	1.71678e-05	6.29565e-06	5.11777e-06	1.28362e-05	34.8114	37.1496	74.7691	0.76174	0.949285	1.24621	0.439803	-99	-99	-99	0.22789
Aconitate hydratase 3, mitochondrial	Arabidopsis thaliana	2	Q9SIB9	0.000308537	0.000277842	0.000251973	0.000365538	0.000269541	0.000299668	0.000283303	0.00025176	0.000286695	0.000320244	0.000362294	0.000269183	0.000223737	0.000192207	0.000294686	0.000288334	0.000261855	4.45876e-05	2.50615e-05	7.40391e-05	15.1306	8.69183	28.2748	0.978445	0.888591	0.908167	0.442795	-99	-99	-99	0.89183
Potassium channel KAT6	Oryza sativa subsp. japonica	1	A2ZX97	0.000335887	0.000242665	0.000489945	0.000494842	0.000265975	0.000339234	0.00033875	0.000289884	0.000332184	0.000431559	0.000337105	0.000425152	0.00040381	0.000529729	0.000365863	0.000346322	0.000423949	0.000120505	5.18606e-05	7.98713e-05	32.9372	14.9747	18.8398	0.94659	1.15876	1.22415	0.444065	-99	-99	-99	0.7754
Abscisate beta-glucosyltransferase	Phaseolus angularis	1	Q8W3P8	0.000113196	0.000129878	0.000205773	0.000133363	0.000113475	0.000135003	0.000145301	0.000160963	0.000117152	0.000220226	0.000149157	1.03601e-05	0.000199323	0.000304143	0.000139137	0.000155729	0.000165746	3.83758e-05	3.94134e-05	0.000122067	27.5813	25.309	73.6472	1.11925	1.19124	1.06432	0.444065	-99	-99	-99	0.51008
Glucose-6-phosphate 1-dehydrogenase 5, cytoplasmic	Arabidopsis thaliana	1	Q9LK23	2.23965e-05	3.42299e-05	1.15852e-05	3.06605e-05	3.54641e-05	3.35134e-05	2.60731e-05	2.6593e-05	2.61331e-05	2.89931e-05	3.13098e-05	1.95524e-05	1.96565e-05	2.31834e-05	2.68672e-05	2.82611e-05	2.34255e-05	9.95027e-06	3.17102e-06	5.52049e-06	37.035	11.2204	23.5661	1.05188	0.871899	0.828895	0.444065	-99	-99	-99	0.57415
5-methyltetrahydropteroyltriglutamate--homocysteine methyltransferase 3, chloroplastic	Arabidopsis thaliana	1	Q0WNZ5	0.000154781	0.000173942	5.84666e-05	7.65177e-05	0.000336927	0.000190194	0.00014173	8.07234e-05	0.000140543	0.000178463	0.000141822	7.1616e-05	0.00012763	9.30229e-05	0.000160127	0.000146331	0.000108523	0.000110457	4.27653e-05	3.20224e-05	68.9809	29.2251	29.5075	0.913843	0.67773	0.741626	0.444542	-99	-99	-99	0.85526
Heat shock protein 81-1	Oryza sativa subsp. japonica	4	Q0J4P2	0.000244095	0.000249139	9.3346e-05	0.000193184	0.000565612	0.00024594	0.0004811	0.000544668	0.000224237	0.000288318	0.000282212	0.000139113	0.000365394	0.00018359	0.000269075	0.000356853	0.000242577	0.000177198	0.000146029	0.000101389	65.8543	40.9213	41.7965	1.32622	0.901522	0.679769	0.444858	-99	-99	-99	0.1532
T-complex protein 1 subunit beta	Arabidopsis thaliana	1	Q940P8	1.21269e-05	1.75861e-05	1.26708e-05	4.55169e-06	1.86863e-05	1.47776e-05	1.28965e-05	4.39253e-06	8.37172e-06	5.55835e-06	1.4628e-05	3.07671e-06	1.03921e-05	1.09006e-05	1.31244e-05	9.19934e-06	9.74935e-06	5.60207e-06	4.52308e-06	4.83266e-06	42.6845	49.1674	49.5691	0.700936	0.742844	1.05979	0.444858	-99	-99	-99	0.90597
Heat shock 70 kDa protein 5	Arabidopsis thaliana	1	Q9S9N1	4.21827e-05	2.54266e-05	5.02976e-05	4.2395e-05	2.05442e-05	4.12763e-05	6.51566e-05	1.96823e-05	1.35144e-05	5.98244e-05	1.05622e-05	4.8869e-05	3.38539e-05	3.08121e-06	3.61692e-05	3.98908e-05	2.40916e-05	1.25905e-05	2.31394e-05	2.10848e-05	34.8099	58.0068	87.5193	1.10289	0.66608	0.603938	0.444858	-99	-99	-99	0.71835
Glutamate dehydrogenase 1, mitochondrial	Oryza sativa subsp. japonica	1	Q852M0	0.000229367	0.00025003	0.000205565	0.000238775	0.000220318	0.000241523	0.000277187	0.000272114	0.000145902	0.000248976	0.000254954	0.000219715	0.000198565	0.000229796	0.000228811	0.000237141	0.000225758	1.70467e-05	5.31759e-05	2.34145e-05	7.45012	22.4238	10.3715	1.0364	0.986656	0.951999	0.447095	-99	-99	-99	0.1607
Plastidial pyruvate kinase 2	Arabidopsis thaliana	1	Q9FLW9	4.38358e-05	4.10215e-05	8.09175e-06	1.07999e-05	5.02086e-05	6.28506e-05	5.18965e-05	3.90915e-05	4.00357e-05	4.90735e-05	5.49002e-06	4.53891e-05	4.10093e-05	4.34923e-05	3.07915e-05	4.85896e-05	3.38452e-05	1.97912e-05	9.7202e-06	1.89883e-05	64.275	20.0047	56.1035	1.57802	1.09917	0.696552	0.447095	-99	-99	-99	0.29443
Dihydrolipoyl dehydrogenase 1, chloroplastic	Arabidopsis thaliana	4	A8MS68	0.000766331	0.000667218	0.000575466	0.00068923	0.000690274	0.000965551	0.000696398	0.000651995	0.000843347	0.000695477	0.0013205	0.000628227	0.000684848	0.000662548	0.000677704	0.000770554	0.000824031	6.83888e-05	0.000130876	0.000331797	10.0912	16.9847	40.2652	1.13701	1.21592	1.0694	0.448047	-99	-99	-99	0.93401
Non-specific phospholipase C2	Arabidopsis thaliana	1	O81020	9.49627e-06	7.61624e-06	1.25096e-05	9.3019e-06	7.03682e-06	6.92543e-06	7.56309e-06	7.82807e-06	1.17933e-05	5.99802e-06	1.20547e-05	9.12495e-06	6.84378e-06	1.05808e-05	9.19216e-06	8.02158e-06	9.65107e-06	2.13535e-06	2.22315e-06	2.22109e-06	23.2301	27.7147	23.0139	0.872654	1.04992	1.20314	0.448047	-99	-99	-99	0.1813
Malate dehydrogenase 1, peroxisomal	Arabidopsis thaliana	2	O82399	0.00396614	0.00303652	0.00373779	0.00421635	0.00322795	0.0032898	0.00284993	0.00327394	0.00337707	0.00319725	0.00397777	0.00340059	0.00304459	0.00299102	0.00363695	0.0031976	0.00335349	0.000495488	0.000204581	0.000454144	13.6237	6.39795	13.5424	0.879198	0.922062	1.04875	0.448377	-99	-99	-99	0.84617
Alanine--glyoxylate aminotransferase 2 homolog 1, mitochondrial	Arabidopsis thaliana	3	Q940M2	0.000332884	0.000266857	0.000263526	0.000299403	0.000243116	0.000286283	0.000307706	0.000277335	0.000349722	0.000330274	0.000384485	0.00029887	0.000201538	0.000302517	0.000281157	0.000310264	0.000296852	3.52528e-05	3.00969e-05	7.48345e-05	12.5385	9.70041	25.2093	1.10353	1.05582	0.956773	0.448377	-99	-99	-99	0.45985
Glucose-1-phosphate adenylyltransferase small subunit, chloroplastic/amyloplastic	Hordeum vulgare	2	P55238	0.000146068	9.87826e-05	4.30739e-05	0.000105849	0.000283446	0.000113857	8.91963e-05	7.2513e-05	0.000133483	0.000115164	0.000137069	0.000110498	0.000143229	0.000128327	0.000135444	0.000104843	0.000129781	9.05119e-05	2.3969e-05	1.4235e-05	66.8261	22.8619	10.9685	0.774067	0.958189	1.23786	0.458406	-99	-99	-99	0.20159
NADP-dependent glyceraldehyde-3-phosphate dehydrogenase	Nicotiana plumbaginifolia	1	P93338	0.000343998	0.000297086	0.000174183	6.03969e-06	0.000308631	0.000291272	0.000231078	0.000195831	0.000251354	0.000158655	0.000275243	0.00020689	0.000133068	0.000151176	0.000225988	0.000225638	0.000191594	0.000138629	5.09258e-05	6.40052e-05	61.3437	22.5697	33.4067	0.998453	0.847807	0.849121	0.458406	-99	-99	-99	0.43481
Glucose-1-phosphate adenylyltransferase large subunit 4, chloroplastic/amyloplastic	Oryza sativa subsp. japonica	1	Q0D9C4	0.000673263	0.000348619	0.000283738	0.000313202	0.000470296	0.000415405	0.000334532	0.000352367	0.000329596	0.000247868	0.000706297	0.000461335	0.000384817	0.000321357	0.000417824	0.000335954	0.000468451	0.000159465	5.99654e-05	0.000168575	38.1657	17.8493	35.9856	0.804056	1.12117	1.39439	0.458406	-99	-99	-99	0.38888
Nitrogen regulatory protein P-II homolog	Oryza sativa subsp. japonica	1	Q6AUR2	9.0351e-05	8.28252e-05	3.92272e-05	0.000120286	6.42993e-05	8.52291e-05	6.21682e-05	6.58489e-05	7.87697e-05	7.3794e-05	9.97532e-05	0.000106095	1.7262e-05	0.000160554	7.93977e-05	7.3162e-05	9.59162e-05	3.01877e-05	9.37823e-06	5.91127e-05	38.0209	12.8184	61.6295	0.921462	1.20805	1.31101	0.458406	-99	-99	-99	0.58101
S-adenosylmethionine synthase 3	Atriplex nummularia	1	Q6F3F0	4.64788e-05	6.50643e-05	6.38438e-05	6.2323e-05	9.5028e-06	5.63885e-05	5.80689e-05	5.42598e-05	3.96222e-05	5.02848e-05	5.32825e-05	5.51596e-05	3.6925e-05	4.15739e-05	4.94425e-05	5.17248e-05	4.67352e-05	2.35654e-05	7.36495e-06	8.88291e-06	47.6622	14.2387	19.0069	1.04616	0.945244	0.903536	0.458406	-99	-99	-99	0.19467
Succinate dehydrogenase [ubiquinone] flavoprotein subunit, mitochondrial	Oryza sativa subsp. japonica	3	Q6ZDY8	0.00014248	0.000176527	7.35934e-05	9.09139e-05	0.000188905	0.000206289	0.000128787	9.91601e-05	0.000139133	0.000175131	0.000161543	0.000107705	9.42871e-05	8.73275e-05	0.000134484	0.0001497	0.000112716	5.09884e-05	4.16903e-05	3.36324e-05	37.9141	27.8492	29.8383	1.11314	0.838134	0.752944	0.458406	-99	-99	-99	0.56593
40S ribosomal protein S25-4	Arabidopsis thaliana	5	Q9T029	0.00658704	0.00771208	0.00770287	0.00574433	0.00662954	0.00594595	0.00727693	0.0069573	0.0065672	0.00668846	0.00707713	0.00740925	0.0072413	0.00681012	0.00687517	0.00668717	0.00713445	0.0008378	0.00049613	0.000255217	12.1859	7.41914	3.57724	0.972655	1.03771	1.06689	0.458406	-99	-99	-99	0.5041
Plasma membrane ATPase 3	Nicotiana plumbaginifolia	2	Q08436	1.358e-05	1.63851e-05	2.52871e-05	1.55123e-05	3.00742e-05	1.49577e-05	2.57698e-05	2.10231e-05	1.00222e-05	1.50062e-05	4.59314e-05	1.07177e-05	1.32301e-05	1.07136e-05	2.01677e-05	1.73558e-05	2.01482e-05	7.13661e-06	6.10935e-06	1.72296e-05	35.3863	35.2006	85.5144	0.860573	0.999032	1.16089	0.458801	-99	-99	-99	0.022163
Casein kinase II subunit alpha-2	Arabidopsis thaliana	2	Q08466	8.87545e-05	0.00010193	5.4988e-05	4.19849e-05	8.47865e-05	9.90952e-05	0.000101741	5.59934e-05	8.4981e-05	9.18083e-05	8.91157e-05	8.41245e-05	7.92928e-05	8.9143e-05	7.44887e-05	8.67238e-05	8.5419e-05	2.49967e-05	1.83836e-05	4.71664e-06	33.5577	21.1978	5.52176	1.16425	1.14674	0.984954	0.46078	-99	-99	-99	0.79668
Aconitate hydratase, cytoplasmic (Fragment)	Solanum tuberosum	1	O04916	0.00140179	0.00154751	0.0010613	0.00146339	0.00121316	0.00138018	0.00135338	0.00146265	0.000999151	0.00163013	0.00129083	0.00122599	0.00120501	0.00126121	0.00133743	0.0013651	0.00124576	0.000197379	0.000231323	3.79539e-05	14.7581	16.9455	3.04664	1.02069	0.931459	0.91258	0.467272	-99	-99	-99	0.59622
Ribulose-5-phosphate-3-epimerase, chloroplastic	Arabidopsis thaliana	1	Q9SAU2	3.44052e-05	2.39204e-05	2.12036e-05	1.37403e-05	3.7802e-05	2.56808e-05	2.74704e-05	2.11007e-05	3.05023e-05	1.89662e-05	3.27809e-05	1.92674e-05	1.58545e-05	1.36844e-05	2.62143e-05	2.47441e-05	2.03968e-05	9.84043e-06	4.69376e-06	8.56994e-06	37.5384	18.9692	42.0161	0.943916	0.77808	0.82431	0.468055	-99	-99	-99	0.89838
Adenylate kinase 4	Oryza sativa subsp. japonica	4	Q08480	0.00134525	0.00170431	0.00178159	0.00176214	0.00138402	0.00135505	0.00128378	0.00147314	0.00144913	0.0015272	0.00124461	0.00165238	0.00146528	0.00193409	0.00159546	0.00141766	0.00157409	0.000213065	9.73562e-05	0.000292192	13.3544	6.86739	18.5626	0.888556	0.986604	1.11034	0.472094	-99	-99	-99	0.21989
Flavin-containing monooxygenase FMO GS-OX1	Arabidopsis thaliana	1	Q9SS04	0.000603394	0.000460388	0.000774045	0.000917004	0.000377218	0.000388527	0.00063053	0.000459958	0.000534377	0.000671787	0.000527611	0.000785341	0.000545281	0.00110022	0.00062641	0.000537036	0.000739614	0.000221602	0.000117156	0.000267607	35.3766	21.8153	36.182	0.857323	1.18072	1.37722	0.474975	-99	-99	-99	0.62638
50S ribosomal protein L12, chloroplastic	Nicotiana sylvestris	1	P36688	0.000123084	8.26545e-05	0.000149764	0.000145448	0.000109261	7.77992e-05	8.75977e-05	0.000132893	0.00010271	0.000117774	0.000100973	0.000113672	0.000133995	0.000115271	0.000122042	0.000103755	0.000115978	2.75327e-05	2.22565e-05	1.36082e-05	22.56	21.4511	11.7335	0.850155	0.950307	1.1178	0.476433	-99	-99	-99	0.48779
Importin subunit alpha-1a	Oryza sativa subsp. japonica	4	Q71VM4	0.000437988	0.000460262	0.000336865	0.000344831	0.000434246	0.000512152	0.000481138	0.000416756	0.000466358	0.00039587	0.000687977	0.000483273	0.000242774	0.000345579	0.000402838	0.000454455	0.000439901	5.75256e-05	4.75289e-05	0.000192509	14.2801	10.4585	43.7618	1.12813	1.092	0.967975	0.476433	-99	-99	-99	0.48496
Protein RAE1	Arabidopsis thaliana	2	Q38942	0.000147772	0.000131591	0.000183669	0.000177721	0.000147454	0.00014262	0.000147643	0.0001336	9.84292e-05	0.000158837	0.000144548	0.000134298	0.00015692	0.000142748	0.000157642	0.000136226	0.000144628	2.21385e-05	2.30108e-05	9.33369e-06	14.0436	16.8916	6.45358	0.86415	0.91745	1.06168	0.478202	-99	-99	-99	0.96717
Proteasome subunit beta type-1	Arabidopsis thaliana	3	P42742	0.000204474	0.000186914	0.000232033	0.000174703	0.000262091	0.00019959	0.000230445	0.000237015	0.000190783	0.000202836	0.000230199	0.000200589	0.000167193	0.000176701	0.000212043	0.000212134	0.00019367	3.53108e-05	2.03348e-05	2.8114e-05	16.6526	9.58587	14.5164	1.00043	0.913355	0.912964	0.481652	-99	-99	-99	0.64516
Agamous-like MADS-box protein AGL53	Arabidopsis thaliana	1	Q7X9N2	9.66058e-05	0.000194766	0.000131654	9.80329e-05	7.12978e-05	7.96676e-05	0.000112138	0.000115862	0.000116864	0.00011121	8.00652e-05	0.000144726	0.000116955	0.000255729	0.000118471	0.000107148	0.000149369	4.77386e-05	1.55475e-05	7.56917e-05	40.2954	14.5102	50.6743	0.904423	1.2608	1.39404	0.481652	-99	-99	-99	0.77201
Pyrophosphate-energized vacuolar membrane proton pump	Hordeum vulgare	1	Q06572	2.61542e-05	2.95132e-05	7.14758e-06	2.20729e-05	2.35512e-05	1.24144e-05	2.05279e-05	6.47369e-06	7.84912e-06	2.71098e-05	3.90965e-06	2.62445e-05	8.30367e-06	2.28458e-05	2.16878e-05	1.4875e-05	1.53259e-05	8.60558e-06	8.76993e-06	1.08844e-05	39.6793	58.9575	71.0193	0.685869	0.70666	1.03031	0.484418	-99	-99	-99	0.91016
Protein decapping 5	Arabidopsis thaliana	1	Q9C658	8.72182e-05	0.000117224	1.75153e-05	2.10314e-05	0.000131053	0.000101846	8.97518e-05	0.000122313	2.34474e-05	8.73839e-05	2.82344e-05	0.000101784	0.000139645	0.000121549	7.48084e-05	8.49484e-05	9.78029e-05	5.31296e-05	3.70574e-05	4.88884e-05	71.0209	43.6234	49.9866	1.13555	1.30738	1.15132	0.489403	-99	-99	-99	0.61258
Enolase 1, chloroplastic	Arabidopsis thaliana	4	Q9C9C4	0.00126732	0.00105618	0.00161237	0.00178431	0.00117532	0.00121002	0.00117169	0.00127603	0.00136574	0.00141845	0.001398	0.00141408	0.00137844	0.00141258	0.0013791	0.00128839	0.00140078	0.000306965	0.000103456	1.65625e-05	22.2584	8.02991	1.18238	0.934224	1.01572	1.08723	0.490174	-99	-99	-99	0.055666
D-3-phosphoglycerate dehydrogenase 2, chloroplastic	Arabidopsis thaliana	1	O04130	9.79262e-05	9.26438e-05	5.42118e-05	5.51361e-05	8.44326e-05	9.30824e-05	8.79704e-05	6.78616e-05	8.59677e-05	8.00844e-05	3.58764e-06	7.20083e-05	8.94668e-05	6.77665e-05	7.68701e-05	8.29933e-05	5.82073e-05	2.08274e-05	9.65451e-06	3.76046e-05	27.0943	11.6329	64.6045	1.07966	0.757217	0.70135	0.490942	-99	-99	-99	0.88101
Transketolase 10	Craterostigma plantagineum	1	Q42675	5.91085e-05	5.85252e-05	3.47245e-05	1.69332e-05	8.55618e-05	5.54648e-05	5.96855e-05	5.15396e-05	3.56368e-05	6.95603e-05	4.79833e-05	3.29646e-05	5.25263e-05	5.17377e-05	5.09706e-05	5.43774e-05	4.63029e-05	2.61836e-05	1.24413e-05	9.11043e-06	51.37	22.8795	19.6757	1.06684	0.908424	0.851511	0.490942	-99	-99	-99	0.30778
Probable lactoylglutathione lyase, chloroplastic	Arabidopsis thaliana	3	Q8W593	0.00140458	0.000954251	0.00153803	0.00135466	0.00134508	0.00130646	0.00129354	0.0013669	0.00130587	0.00117546	0.00140766	0.000964801	0.00130226	0.0010709	0.00131932	0.00128965	0.00118641	0.000218111	6.99432e-05	0.000203983	16.5321	5.42343	17.1934	0.977509	0.899257	0.919947	0.49222	-99	-99	-99	0.86697
Heat shock 70 kDa protein	Zea mays	2	P11143	0.000499518	0.00050964	0.000323703	0.0003389	0.000752796	0.000751053	0.000643625	0.000476307	0.000479416	0.000516316	0.000828252	0.000444749	0.00041816	0.000277921	0.000484911	0.000573343	0.00049227	0.000173129	0.000120427	0.000235641	35.7032	21.0043	47.8682	1.18237	1.01518	0.858596	0.493756	-99	-99	-99	0.11336
U2 small nuclear ribonucleoprotein A'	Arabidopsis thaliana	1	P43333	0.000131803	0.000169517	0.000218302	0.000197292	0.000140085	1.62017e-05	0.000165195	0.00020229	0.00011038	0.000156704	0.000140793	0.000163986	0.000193613	0.000247711	0.0001714	0.000130154	0.000186526	3.68181e-05	7.16109e-05	4.61642e-05	21.4808	55.0201	24.7495	0.759359	1.08825	1.43312	0.493756	-99	-99	-99	0.20352
Cytochrome c	Helianthus annuus	1	P00070	4.18206e-05	3.14586e-05	4.75549e-05	4.9416e-05	1.82527e-06	2.65318e-05	2.81232e-05	4.06886e-05	2.98899e-05	4.64304e-05	3.11712e-05	3.5909e-05	4.54521e-05	4.13037e-05	3.44151e-05	3.43328e-05	3.8459e-05	1.95151e-05	8.74504e-06	6.23457e-06	56.7051	25.4714	16.2109	0.997609	1.1175	1.12018	0.505172	-99	-99	-99	0.37551
Serine hydroxymethyltransferase, mitochondrial	Pisum sativum	7	P34899	0.000574156	0.000570072	0.000653747	0.000583615	0.000542668	0.00054511	0.000556017	0.000508956	0.000488568	0.000701347	0.000538069	0.000615608	0.000534118	0.000737767	0.000584852	0.00056	0.00060639	4.14139e-05	8.3553e-05	9.5282e-05	7.08109	14.9202	15.713	0.957507	1.03683	1.08284	0.505172	-99	-99	-99	0.39594
Malate dehydrogenase, mitochondrial	Citrullus lanatus	2	P17783	0.00246598	0.00237855	0.00262849	0.00239743	0.00217836	0.00233516	0.00196276	0.00226611	0.00260327	0.00230846	0.00269884	0.00257844	0.00175846	0.00246735	0.00240976	0.00229515	0.00237577	0.000162537	0.00022806	0.000422259	6.74494	9.93658	17.7735	0.952439	0.985895	1.03513	0.505678	-99	-99	-99	0.14307
Phospholipase D alpha 1	Carica papaya	2	P86387	2.33822e-05	0.000132109	5.11402e-05	1.86555e-05	8.82968e-05	0.000103869	6.80068e-05	5.43099e-05	8.03018e-05	6.36002e-05	0.000100838	9.00847e-05	0.000104874	4.78585e-05	6.27168e-05	7.40175e-05	8.59138e-05	4.76768e-05	1.91288e-05	2.61268e-05	76.0191	25.8436	30.4105	1.18019	1.36987	1.16072	0.510249	-99	-99	-99	0.87364
Proteasome subunit alpha type-5-B	Arabidopsis thaliana	3	Q42134	0.00159017	0.00142234	0.00171978	0.00144649	0.00139066	0.0013304	0.00167514	0.00161517	0.00119999	0.00140366	0.00178777	0.00165145	0.00135526	0.00159857	0.00151389	0.00144487	0.00159826	0.000138132	0.000197987	0.000180547	9.12433	13.7027	11.2965	0.954412	1.05573	1.10616	0.510249	-99	-99	-99	0.79677
Protein TIC 40, chloroplastic	Pisum sativum	1	Q8GT66	0.000121542	0.000169056	0.000126874	9.13223e-05	0.000124762	0.000126376	0.000150131	0.000146292	9.37416e-05	0.000133223	9.58973e-05	9.44782e-05	0.00010112	0.000140548	0.000126711	0.000129953	0.000108011	2.77307e-05	2.241e-05	2.18785e-05	21.885	17.2448	20.2558	1.02558	0.852419	0.831156	0.510249	-99	-99	-99	0.87376
26S proteasome non-ATPase regulatory subunit 8 homolog A	Arabidopsis thaliana	2	Q9SGW3	3.81217e-05	4.0324e-05	1.6351e-05	2.96258e-05	3.01357e-05	5.2642e-05	3.58698e-05	2.2535e-05	3.05296e-05	3.62627e-05	7.89325e-05	1.83347e-05	1.74961e-05	2.10337e-05	3.09116e-05	3.55678e-05	3.39492e-05	9.41868e-06	1.10379e-05	3.00268e-05	30.4697	31.0333	88.4461	1.15063	1.09827	0.954493	0.510249	-99	-99	-99	0.23925
Urease accessory protein G	Arabidopsis thaliana	3	O64700	6.37696e-05	0.000106673	7.70006e-05	8.46771e-05	0.000117388	9.88281e-05	8.14576e-05	9.82923e-05	7.4357e-05	0.000106062	0.000146204	0.000115119	0.00011119	5.94546e-05	8.99016e-05	9.17994e-05	0.000107992	2.18711e-05	1.32869e-05	3.59493e-05	24.3279	14.4738	33.2889	1.02111	1.20122	1.17639	0.513906	-99	-99	-99	0.88102
RuBisCO large subunit-binding protein subunit beta, chloroplastic	Pisum sativum	2	P08927	6.98155e-05	6.1851e-05	4.93784e-05	6.78002e-05	7.38899e-05	7.57277e-05	7.8567e-05	4.81241e-05	5.19388e-05	6.83447e-05	7.92727e-05	8.40192e-05	4.9611e-05	6.95152e-05	6.4547e-05	6.45405e-05	7.06045e-05	9.52609e-06	1.38263e-05	1.52425e-05	14.7584	21.4227	21.5886	0.999899	1.09385	1.09396	0.513906	-99	-99	-99	0.59798
Calnexin homolog 1	Arabidopsis thaliana	1	P29402	2.17557e-05	2.25694e-05	2.44453e-05	3.56835e-05	2.80155e-05	2.40723e-05	2.90463e-05	2.44974e-05	2.07255e-05	2.70192e-05	2.08445e-05	3.17501e-05	2.87197e-05	3.6664e-05	2.64939e-05	2.50721e-05	2.94946e-05	5.67478e-06	3.15469e-06	6.63103e-06	21.4192	12.5824	22.4822	0.946338	1.11326	1.17639	0.513906	-99	-99	-99	0.68667
17.2 kDa class II heat shock protein	Ipomoea nil	1	Q01544	0.00137687	0.00123518	0.00242781	0.00258846	0.0012301	0.00182774	0.00196953	0.0019867	0.00127046	0.00205635	0.00181306	0.00202906	0.00200334	0.00263173	0.00177169	0.00182216	0.0021193	0.000677246	0.000319392	0.000354946	38.2261	17.5282	16.7483	1.02849	1.1962	1.16307	0.513906	-99	-99	-99	0.87042
Nascent polypeptide-associated complex subunit alpha-like protein	Pinus taeda	3	Q9M612	0.00026009	0.000284022	0.000271411	0.000135777	0.000288273	0.000233559	0.000313914	0.000198585	0.000278663	0.000206431	0.000299529	0.000304293	0.000277712	0.000237255	0.000247915	0.00024623	0.000279697	6.36546e-05	4.91109e-05	3.05699e-05	25.676	19.9451	10.9296	0.993206	1.1282	1.13592	0.513906	-99	-99	-99	0.79452
Calreticulin	Oryza sativa subsp. japonica	2	Q9SLY8	0.000630513	0.000735033	0.000237318	0.000446435	0.00109452	0.000490787	0.00120888	0.000240538	0.000673157	0.00023765	0.000506845	0.000796756	0.00067759	0.000758224	0.000628765	0.000570202	0.000684853	0.000321987	0.000401273	0.00012864	51.2094	70.3739	18.7836	0.90686	1.0892	1.20107	0.513906	-99	-99	-99	0.20237
Soluble inorganic pyrophosphatase 2	Arabidopsis thaliana	1	P21216	0.000321001	0.000393365	0.000331418	0.000236892	0.000408423	0.000264963	0.0003177	0.000325601	0.000257003	0.000371448	0.000336306	0.000319321	0.00030936	0.000238612	0.00033822	0.000307343	0.0003009	6.81531e-05	4.71176e-05	4.29896e-05	20.1506	15.3306	14.287	0.908709	0.889658	0.979036	0.516114	-99	-99	-99	0.85785
NADH dehydrogenase [ubiquinone] iron-sulfur protein 1, mitochondrial	Solanum tuberosum	2	Q43644	9.8298e-05	8.10518e-05	0.000100876	0.000114293	8.50956e-05	8.74153e-05	8.82042e-05	7.80118e-05	6.44065e-05	0.000114753	5.76363e-05	9.66665e-05	8.33188e-05	9.70858e-05	9.59227e-05	8.65581e-05	8.36768e-05	1.32853e-05	1.84534e-05	1.85002e-05	13.85	21.3191	22.1091	0.902373	0.872336	0.966713	0.516114	-99	-99	-99	0.92146
40S ribosomal protein S5-1	Arabidopsis thaliana	3	Q9ZUT9	0.00457585	0.00478503	0.00536794	0.00582671	0.00460593	0.00461628	0.00467875	0.00486985	0.00467189	0.00422728	0.00543442	0.00439242	0.00479971	0.00501109	0.00503229	0.00461281	0.00490941	0.000546586	0.000235875	0.000434085	10.8616	5.11348	8.8419	0.916642	0.975581	1.0643	0.516114	-99	-99	-99	0.48493
60S ribosomal protein L23	Arabidopsis thaliana	2	P49690	0.00179536	0.00208454	0.0028697	0.00203167	0.00180768	0.00174053	0.00180644	0.0024676	0.00206387	0.00252245	0.000552256	0.00274386	0.00284305	0.00308765	0.00211779	0.00212018	0.00230671	0.000439891	0.000363407	0.00117852	20.7712	17.1404	51.0911	1.00113	1.0892	1.08798	0.520553	-99	-99	-99	0.30386
Non-specific phospholipase C6	Arabidopsis thaliana	1	Q8H965	8.0631e-05	5.91217e-05	7.79925e-05	8.46848e-05	5.61454e-05	7.33394e-05	5.71497e-05	5.41538e-05	9.07029e-05	3.63546e-05	7.6385e-05	6.53339e-05	4.20296e-05	7.01319e-05	7.17151e-05	6.23401e-05	6.34701e-05	1.31161e-05	2.0583e-05	1.49927e-05	18.2891	33.0172	23.6217	0.869274	0.885031	1.01813	0.522046	-99	-99	-99	0.69061
ATP-dependent (S)-NAD(P)H-hydrate dehydratase	Arabidopsis thaliana	1	Q94AF2	0.000345154	0.000262181	6.86487e-06	0.000359306	0.000306564	0.000298068	0.000259945	0.000260964	0.00030174	0.000250284	0.000371441	0.000304916	0.000200987	0.000270207	0.000256014	0.0002742	0.000286888	0.000144295	2.38668e-05	7.10198e-05	56.362	8.70415	24.7553	1.07104	1.12059	1.04627	0.522046	-99	-99	-99	0.38644
RuvB-like protein 1	Arabidopsis thaliana	1	Q9FMR9	3.67992e-05	3.80267e-05	1.81863e-05	4.02188e-05	4.53551e-05	2.88469e-05	3.61732e-05	2.85112e-05	2.57205e-05	4.15989e-05	3.4466e-05	2.78005e-05	3.98741e-05	3.17343e-05	3.57172e-05	3.21701e-05	3.34687e-05	1.03319e-05	6.53749e-06	5.07151e-06	28.9268	20.3216	15.153	0.90069	0.937047	1.04037	0.522046	-99	-99	-99	0.38478
Glucose and ribitol dehydrogenase homolog 2	Arabidopsis thaliana	1	Q9MA93	0.00195785	0.00123163	0.0010377	0.000935218	0.00162429	0.0015269	0.0019042	0.00141689	0.0020309	0.00144047	0.00243247	0.00167648	0.000988225	0.00153376	0.00135734	0.00166387	0.00165773	0.000426624	0.000283785	0.000595589	31.4309	17.0557	35.9279	1.22584	1.22131	0.996309	0.524856	-99	-99	-99	0.8902
Flavanone 3-dioxygenase F3H1	Crocosmia x crocosmiiflora	2	A0A4D6	0.000176047	0.000405539	0.000206011	0.000178657	0.000114266	0.000231754	0.000245177	0.000122789	0.000100133	0.000221411	0.000192662	0.0002825	0.000177881	0.000430504	0.000216104	0.000184253	0.000270887	0.000111092	6.74588e-05	0.00011602	51.4065	36.612	42.8296	0.852613	1.2535	1.47019	0.525788	-99	-99	-99	0.59143
Histone H2B.1	Oryza sativa subsp. japonica	1	A3AGM4	0.00016998	0.000192825	0.000175097	0.000173388	0.000204202	0.00015938	0.000181776	0.000196872	0.000150145	0.000153138	0.000183072	0.000218156	0.00018724	0.000146129	0.000183098	0.000168262	0.000183649	1.47509e-05	2.02297e-05	2.95053e-05	8.05629	12.0227	16.0662	0.918971	1.00301	1.09145	0.525788	-99	-99	-99	0.10292
Proteasome subunit beta type-3	Picea mariana	1	O65084	9.64679e-05	0.000120605	4.83003e-05	5.96472e-05	0.000131629	0.000118182	0.000107699	8.57573e-05	5.93166e-05	9.93994e-05	0.000122316	6.63803e-05	4.5641e-05	4.73602e-05	9.133e-05	9.40708e-05	7.04245e-05	3.66156e-05	2.27621e-05	3.58483e-05	40.0916	24.1967	50.9032	1.03001	0.7711	0.748633	0.525788	-99	-99	-99	0.79088
Leucine aminopeptidase 2, chloroplastic	Oryza sativa subsp. japonica	2	Q6K669	3.58827e-05	4.79273e-05	1.7171e-05	2.87656e-05	6.30677e-05	0.000111577	9.18947e-05	1.17094e-05	3.55045e-05	8.44772e-05	4.33548e-05	7.42858e-05	2.71054e-05	1.7583e-05	3.85629e-05	6.70325e-05	4.05823e-05	1.76703e-05	4.17172e-05	2.4861e-05	45.8221	62.2343	61.2608	1.73827	1.05237	0.605412	0.525788	-99	-99	-99	0.16482
40S ribosomal protein S4-1	Arabidopsis thaliana	5	Q93VH9	0.00439249	0.00509459	0.004176	0.00343806	0.00424612	0.00454093	0.00516062	0.00441637	0.00388509	0.00447516	0.00552554	0.00422482	0.00384614	0.00522369	0.00426945	0.00449563	0.00470505	0.000590866	0.000453796	0.000798027	13.8394	10.0942	16.9611	1.05298	1.10203	1.04658	0.525788	-99	-99	-99	0.86303
DNA (cytosine-5)-methyltransferase CMT3	Arabidopsis thaliana	1	Q94F88	1.75918e-05	3.77692e-05	3.39575e-05	3.84483e-05	2.06475e-05	3.75944e-05	4.59941e-05	4.58244e-05	7.1355e-06	5.06044e-05	9.64887e-06	2.79113e-05	4.2818e-05	5.0037e-05	2.96829e-05	3.74306e-05	3.26038e-05	9.85301e-06	1.75724e-05	1.78624e-05	33.1943	46.9467	54.7863	1.26102	1.0984	0.871047	0.525788	-99	-99	-99	0.28703
Obg-like ATPase 1	Arabidopsis thaliana	2	Q9SA73	0.000262584	0.000458373	0.000290885	0.000302598	0.000429051	0.000455303	0.000423681	0.000427969	0.000365223	0.000386563	0.000508926	0.000344652	0.00036137	0.000239657	0.000348698	0.000411748	0.000363651	8.85553e-05	3.57123e-05	0.000110824	25.396	8.67334	30.4752	1.18081	1.04288	0.88319	0.525788	-99	-99	-99	0.29121
Non-specific phospholipase C4	Arabidopsis thaliana	1	Q9SRQ7	0.000187164	0.000125673	0.000218867	0.000217672	0.000142653	0.000160008	0.000150674	0.000126587	0.000180812	5.99991e-05	0.000175018	0.000117423	0.000141696	0.00023141	0.000178406	0.000135616	0.000166387	4.2763e-05	4.65398e-05	4.93612e-05	23.9695	34.3173	29.6665	0.760155	0.932632	1.2269	0.525788	-99	-99	-99	0.41363
Choline-phosphate cytidylyltransferase 1	Arabidopsis thaliana	1	Q9ZV56	2.59307e-05	1.34884e-05	1.74495e-05	1.89725e-05	1.79913e-05	2.18104e-05	1.55208e-05	1.70285e-05	2.99785e-05	1.76309e-05	3.66258e-05	1.61565e-05	8.18797e-06	1.21251e-05	1.87665e-05	2.03938e-05	1.82738e-05	4.51557e-06	5.84335e-06	1.26598e-05	24.0619	28.6525	69.2781	1.08672	0.97375	0.896048	0.525788	-99	-99	-99	0.021135
Tubulin beta-6 chain	Gossypium hirsutum	2	Q6VAF6	0.000277069	0.000288085	0.000270515	0.000303753	0.00030425	0.000313309	0.000444908	0.000278808	0.000250661	0.000302908	0.000445454	0.000275891	0.000246169	0.000265956	0.000288734	0.000318119	0.000308368	1.52871e-05	7.48767e-05	9.22223e-05	5.29452	23.5373	29.9066	1.10177	1.068	0.969347	0.536282	-99	-99	-99	0.51487
Glycerophosphodiester phosphodiesterase GDPD6	Arabidopsis thaliana	1	Q9SD81	3.05774e-05	3.45477e-05	1.52899e-05	2.34341e-05	4.09603e-05	2.69424e-05	3.25526e-05	1.07472e-05	2.90905e-05	3.23741e-05	2.87626e-05	1.06237e-05	1.05717e-05	4.03302e-05	2.89619e-05	2.63414e-05	2.2572e-05	9.94047e-06	9.02869e-06	1.4611e-05	34.3226	34.2757	64.7305	0.909519	0.779371	0.856905	0.552024	-99	-99	-99	0.7321
Zinc-finger homeodomain protein 7	Arabidopsis thaliana	1	Q9SVL0	2.83553e-05	3.22123e-05	4.27677e-05	4.27608e-05	2.86406e-05	3.42355e-05	3.67714e-05	2.81526e-06	3.42525e-05	3.36595e-05	3.80522e-05	5.07358e-05	1.35919e-05	4.21195e-05	3.49473e-05	2.83468e-05	3.61248e-05	7.29585e-06	1.43232e-05	1.59255e-05	20.8767	50.5283	44.0846	0.81113	1.03369	1.27439	0.552024	-99	-99	-99	0.067413
Serine hydroxymethyltransferase 4	Arabidopsis thaliana	4	O23254	0.000604835	0.000614144	0.000540938	0.000579416	0.00060197	0.000621747	0.000570449	0.000538622	0.000321811	0.000647583	0.000725131	0.000525496	0.000483775	0.000458473	0.00058826	0.000540042	0.000548218	2.93695e-05	0.000129221	0.000121136	4.9926	23.9279	22.0962	0.918033	0.931931	1.01514	0.552746	-99	-99	-99	0.48807
Pyruvate dehydrogenase E1 component subunit alpha, mitochondrial	Solanum tuberosum	1	P52903	5.38566e-05	6.68467e-05	4.5175e-05	4.18046e-05	7.57195e-05	5.73369e-05	6.69794e-05	5.93566e-05	3.90599e-05	9.1126e-05	6.28601e-05	6.57756e-05	6.33509e-05	7.75802e-05	5.66805e-05	6.27718e-05	6.73917e-05	1.4383e-05	1.88754e-05	6.91088e-06	25.3755	30.0699	10.2548	1.10747	1.18898	1.0736	0.552746	-99	-99	-99	0.92693
40S ribosomal protein S3a-2	Arabidopsis thaliana	2	Q42262	0.000245353	0.000308144	0.000393017	0.000542958	0.000226083	0.000252195	0.000343848	0.000241766	0.000297153	0.000315527	0.000375395	0.000312779	0.000286238	0.000438089	0.000343111	0.000290098	0.000353125	0.00012933	4.28895e-05	6.78636e-05	37.6932	14.7845	19.218	0.845493	1.02919	1.21726	0.552746	-99	-99	-99	0.089668
Membrane steroid-binding protein 2	Arabidopsis thaliana	2	Q9M2Z4	0.000666812	0.00100264	0.00143862	0.00138482	0.000945046	0.000917315	0.000782849	0.00106879	0.00095877	0.00125477	0.000840246	0.000778587	0.00089338	0.00131824	0.00108759	0.000996498	0.000957613	0.000322551	0.000176966	0.000244951	29.6575	17.7587	25.5793	0.916246	0.880493	0.960979	0.552746	-99	-99	-99	0.67732
Non-specific lipid-transfer protein	Pinus taeda	1	Q41073	0.000314005	0.000236492	1.60997e-06	5.45941e-06	9.37148e-06	0.000207665	0.00015727	0.000157343	0.000278788	0.00015193	1.89162e-05	0.000431514	0.00016472	0.000217328	0.000113388	0.000190599	0.000208119	0.000150303	5.42692e-05	0.00017095	132.557	28.473	82.1402	1.68095	1.83547	1.09192	0.552815	-99	-99	-99	0.93398
Protein transport protein SEC13 homolog A	Arabidopsis thaliana	1	Q9SRI1	6.31457e-05	8.25488e-05	4.94289e-06	3.97246e-05	0.000103935	8.75939e-05	7.38318e-05	6.37631e-05	2.37628e-05	9.76885e-05	6.73093e-05	5.5252e-05	5.00528e-05	5.28548e-05	5.88594e-05	6.9328e-05	5.63672e-05	3.83553e-05	2.85718e-05	7.59787e-06	65.1643	41.2125	13.4792	1.17786	0.957658	0.813051	0.553536	-99	-99	-99	0.043062
Histone H4	Silene latifolia	10	Q76H85	0.0760171	0.123482	0.111411	0.116268	0.0942318	0.0868772	0.10225	0.11123	0.06104	0.110817	0.0905304	0.0920305	0.102723	0.114895	0.104282	0.0944428	0.100045	0.0191248	0.0211179	0.0112909	18.3395	22.3605	11.2859	0.905649	0.959368	1.05932	0.562674	-99	-99	-99	0.47153
Dolichyl-diphosphooligosaccharide--protein glycosyltransferase subunit STT3B	Arabidopsis thaliana	2	Q9FX21	0.0470401	0.0380005	0.0299388	0.03152	0.0481644	0.0580196	0.0364774	0.0338255	0.0584222	0.0431794	0.0486372	0.0399953	0.0390337	0.0309122	0.0389328	0.0459848	0.0396446	0.00848028	0.0116794	0.00724843	21.7819	25.3984	18.2835	1.18113	1.01828	0.862124	0.565525	-99	-99	-99	0.16908
Dihydrolipoyllysine-residue acetyltransferase component 5 of pyruvate dehydrogenase complex, chloroplastic	Arabidopsis thaliana	3	Q9C8P0	0.000432005	0.000379311	0.000292942	0.000315469	0.000403457	0.00036741	0.000463163	0.000431465	0.000348085	0.000381309	0.000573868	0.000289775	0.0003537	0.000315275	0.000364637	0.000398286	0.000383154	5.8776e-05	4.76225e-05	0.000129829	16.1191	11.9568	33.8842	1.09228	1.05078	0.962007	0.570301	-99	-99	-99	0.33821
Vacuolar-sorting receptor 4	Arabidopsis thaliana	2	Q56ZQ3	0.000186453	0.000209487	0.000277467	0.000300451	0.000178943	0.000171282	0.00020793	0.000308619	0.000162756	0.000208891	0.000194973	0.000263369	0.000260099	0.000299058	0.00023056	0.000211896	0.000254375	5.50882e-05	5.79747e-05	4.33545e-05	23.8932	27.36	17.0435	0.919047	1.10329	1.20047	0.580391	-99	-99	-99	0.4263
Probable prolyl 4-hydroxylase 8	Arabidopsis thaliana	1	F4JNU8	6.62167e-05	5.82618e-05	0.000117289	9.91885e-05	4.56181e-05	6.67006e-05	7.01783e-05	4.95091e-05	6.41433e-05	8.2494e-05	6.77626e-05	8.30004e-05	6.43552e-05	0.000105413	7.73148e-05	6.66051e-05	8.01327e-05	2.98633e-05	1.18698e-05	1.87016e-05	38.6255	17.8212	23.3382	0.861478	1.03645	1.2031	0.585251	-99	-99	-99	0.13757
Glutathione reductase, chloroplastic (Fragment)	Spinacia oleracea	1	Q43154	5.47502e-05	7.87715e-05	5.2804e-05	6.74807e-05	7.3785e-05	7.06173e-05	7.57601e-05	7.60932e-05	5.15863e-05	0.000118877	6.46445e-05	7.74053e-05	7.10272e-05	8.78684e-05	6.55183e-05	7.85867e-05	7.52363e-05	1.14612e-05	2.46477e-05	9.90247e-06	17.4932	31.3637	13.1618	1.19946	1.14833	0.957367	0.585251	-99	-99	-99	0.75121
ADP-ribosylation factor GTPase-activating protein AGD5	Arabidopsis thaliana	1	Q9FL69	3.72886e-05	4.76187e-05	4.41747e-05	2.97556e-05	4.48378e-05	3.76765e-05	5.26072e-05	4.89877e-05	3.31135e-05	4.60945e-05	4.0962e-05	4.93693e-05	3.54642e-05	5.31755e-05	4.07351e-05	4.36959e-05	4.47427e-05	7.21932e-06	8.08374e-06	8.01878e-06	17.7226	18.5	17.922	1.07268	1.09838	1.02396	0.585251	-99	-99	-99	0.63619
Aldehyde dehydrogenase family 7 member B4	Arabidopsis thaliana	1	Q9SYG7	1.6651e-05	7.42295e-05	2.34558e-05	4.81187e-05	0.000102243	6.3322e-05	6.00534e-05	1.89165e-05	1.3263e-05	9.15638e-05	1.60646e-05	4.22988e-05	5.56453e-05	2.13961e-05	5.29396e-05	4.94238e-05	3.38512e-05	3.56843e-05	3.28642e-05	1.84195e-05	67.4057	66.4947	54.4133	0.933588	0.63943	0.684917	0.585251	-99	-99	-99	0.76812
Guanine nucleotide-binding protein subunit beta-like protein	Medicago sativa	1	O24076	9.8181e-05	9.76629e-05	3.04666e-05	6.31672e-05	0.000149054	0.000124021	8.98524e-05	7.3519e-05	0.000104646	0.000120402	9.92329e-05	8.95249e-05	0.000103071	8.66889e-05	8.77064e-05	0.000102488	9.46295e-05	4.43028e-05	2.1143e-05	7.77964e-06	50.5127	20.6297	8.22115	1.16854	1.07894	0.923322	0.592824	-99	-99	-99	0.30995
Peroxiredoxin-2E-1, chloroplastic	Oryza sativa subsp. japonica	1	Q69TY4	1.14925e-05	4.67599e-06	1.78688e-05	6.5537e-05	3.45763e-05	7.95262e-06	9.57786e-06	3.81825e-05	1.0557e-05	6.57138e-06	2.24845e-05	1.16241e-05	2.22992e-05	7.15091e-06	2.68301e-05	1.45683e-05	1.58897e-05	2.43135e-05	1.32886e-05	7.72733e-06	90.62	91.2158	48.6311	0.542982	0.592233	1.09071	0.592824	-99	-99	-99	0.85453
DNA-directed RNA polymerases II, IV and V subunit 10	Arabidopsis thaliana	1	Q8LFJ6	7.35375e-07	3.75414e-05	2.88728e-05	7.24168e-06	5.17968e-05	3.82541e-05	3.41697e-05	3.69886e-05	2.09553e-05	5.16737e-05	2.94021e-05	3.03736e-05	5.26908e-05	3.19934e-05	2.52376e-05	3.64083e-05	3.6115e-05	2.1179e-05	1.09611e-05	1.11021e-05	83.9185	30.1061	30.741	1.44262	1.431	0.991944	0.592824	-99	-99	-99	0.89157
Enolase 1	Hevea brasiliensis	2	Q9LEJ0	0.000117091	0.000103964	9.32063e-05	3.7214e-05	3.43101e-05	8.1628e-05	2.50335e-05	2.99134e-05	0.000158977	2.05845e-05	0.000100513	0.000236287	1.58733e-05	6.60454e-05	7.71571e-05	6.32273e-05	0.00010468	3.8737e-05	5.89355e-05	9.43698e-05	50.2054	93.2121	90.151	0.819462	1.35671	1.65561	0.592824	-99	-99	-99	0.51987
Phosphoserine aminotransferase 2, chloroplastic	Arabidopsis thaliana	2	Q9SHP0	0.000655421	0.000581082	0.000793431	0.000868136	0.000479418	0.000562174	0.000639151	0.000595823	0.000627415	0.000544	0.000619985	0.000523872	0.000743203	0.000788256	0.000675498	0.000593713	0.000668829	0.000157148	4.08379e-05	0.00011999	23.2641	6.87839	17.9403	0.878926	0.990128	1.12652	0.592824	-99	-99	-99	0.15941
Developmentally-regulated G-protein 3	Arabidopsis thaliana	2	Q9SVA6	0.000113494	0.000127697	7.72391e-05	7.98083e-05	0.000137726	0.000144777	0.000123341	0.00012906	8.29079e-05	0.000127282	0.000149558	9.39226e-05	8.54712e-05	8.20323e-05	0.000107193	0.000121474	0.000102746	2.75661e-05	2.30495e-05	3.16053e-05	25.7163	18.9749	30.7606	1.13322	0.958515	0.84583	0.592824	-99	-99	-99	0.15981
Fructose-bisphosphate aldolase, cytoplasmic isozyme	Cicer arietinum	2	O65735	0.00101672	0.000829498	0.0012175	0.00120913	0.000821014	0.000857304	0.00203437	0.00072217	0.00143578	0.0010521	0.00139022	0.00125455	0.000831522	0.00105232	0.00101877	0.00122034	0.00113215	0.000194079	0.000528521	0.000243813	19.0503	43.3092	21.5353	1.19786	1.11129	0.927733	0.59533	-99	-99	-99	0.58105
26S proteasome regulatory subunit S10B homolog B	Arabidopsis thaliana	1	Q9MAK9	9.56162e-05	9.43062e-05	7.27204e-05	8.82676e-05	0.000123907	0.000109486	0.000102817	0.000174522	0.000103032	7.11671e-05	1.27811e-06	0.00010258	0.000176752	0.000117859	9.49635e-05	0.000112205	9.96175e-05	1.85618e-05	3.79052e-05	7.29427e-05	19.5462	33.7822	73.2228	1.18156	1.04901	0.887817	0.600376	-99	-99	-99	0.2079
40S ribosomal protein S6-1	Arabidopsis thaliana	1	O48549	0.00189733	0.00156767	0.00210001	0.00226122	0.00101024	0.00129184	0.00171734	0.00139371	0.00142205	0.00203606	0.00197981	0.00123295	0.00181896	0.00262086	0.00176729	0.0015722	0.00191315	0.000496123	0.000303825	0.000570624	28.0725	19.3248	29.8265	0.889608	1.08253	1.21686	0.603075	-99	-99	-99	0.26873
Adenosylhomocysteinase	Phalaenopsis sp.	1	P50249	4.0574e-05	6.13936e-05	2.60798e-05	2.43466e-05	0.000100664	6.7358e-05	6.3121e-05	2.61542e-05	6.19115e-05	4.68527e-05	6.3926e-05	2.82055e-05	5.27536e-05	1.86546e-05	5.06117e-05	5.30795e-05	4.08849e-05	3.16778e-05	1.69297e-05	2.10294e-05	62.5898	31.895	51.4357	1.04876	0.807816	0.770259	0.603075	-99	-99	-99	0.4788
Outer envelope pore protein 16-2, chloroplastic	Arabidopsis thaliana	1	Q0WMZ5	0.000468387	0.000374679	0.000935256	0.000700909	0.000739514	0.000475263	0.000524014	0.000536313	0.000497639	0.000525744	0.00056966	0.000458573	0.000783855	0.000549792	0.000643749	0.000511795	0.00059047	0.000223923	2.49e-05	0.000137698	34.7841	4.86524	23.3201	0.795022	0.917236	1.15372	0.603075	-99	-99	-99	0.50324
Cytosolic Fe-S cluster assembly factor NBP35	Arabidopsis thaliana	1	Q8H1Q2	3.43784e-05	2.8529e-05	3.54761e-05	3.03064e-05	3.56861e-05	3.4327e-05	2.88877e-05	3.74984e-05	2.46447e-05	2.72372e-05	3.58636e-05	2.56797e-05	3.22548e-05	2.66967e-05	3.28752e-05	3.0519e-05	3.01237e-05	3.25629e-06	5.27144e-06	4.79519e-06	9.90502	17.2726	15.9183	0.928329	0.916305	0.987048	0.603075	-99	-99	-99	0.79086
Probable pyridoxal 5'-phosphate synthase subunit PDX1	Ginkgo biloba	3	Q9AT63	0.00054258	0.000492089	0.000528327	0.000328098	0.000595961	0.000354253	0.000502116	0.000490454	0.000522539	0.000506913	0.000593925	0.000557582	0.000461597	0.000493029	0.000497411	0.000475255	0.000526533	0.000101739	6.86151e-05	6.01246e-05	20.4537	14.4375	11.419	0.955457	1.05855	1.1079	0.603075	-99	-99	-99	0.38415
Succinate dehydrogenase [ubiquinone] iron-sulfur subunit 2, mitochondrial	Arabidopsis thaliana	2	Q8LB02	0.000999464	0.00105132	0.0011181	0.00106181	0.000915368	0.000954383	0.000924837	0.000926115	0.000923816	0.00109691	0.000898788	0.0010596	0.00101385	0.00118837	0.00102921	0.000965212	0.00104015	7.63197e-05	7.47238e-05	0.000119751	7.41533	7.74169	11.5129	0.937815	1.01063	1.07764	0.605646	-99	-99	-99	0.0081688
60S ribosomal protein L10a	Oryza sativa subsp. indica	3	B8B9K6	0.000607836	0.000643351	0.00023934	0.000163481	0.000614676	0.00072305	0.000755255	0.000291988	0.000499535	0.000544708	0.000476544	0.000370583	0.000453604	0.000646356	0.000453737	0.000562907	0.000486772	0.00023228	0.000187342	0.000115718	51.1927	33.2812	23.7724	1.2406	1.07281	0.864746	0.605665	-99	-99	-99	0.29178
ADP,ATP carrier protein 1, mitochondrial	Arabidopsis thaliana	1	P31167	0.00017817	0.000123792	5.19484e-05	5.56871e-05	0.000314725	0.000204918	0.000122389	3.49773e-05	0.000232143	0.000147952	0.00017113	9.45251e-05	4.44089e-05	6.64027e-05	0.000144864	0.000148476	9.41167e-05	0.000108388	7.7053e-05	5.52876e-05	74.8202	51.896	58.7437	1.02493	0.649688	0.633886	0.605665	-99	-99	-99	0.72781
50S ribosomal protein L23, chloroplastic	Pinus thunbergii	1	P52772	1.35322e-06	5.06516e-06	2.87032e-06	2.50834e-05	4.38237e-06	1.13727e-05	1.64e-06	1.3775e-05	6.2633e-06	2.79029e-06	3.37354e-06	2.18231e-05	4.63369e-06	1.5026e-05	7.75089e-06	7.16825e-06	1.12141e-05	9.79446e-06	5.28851e-06	8.79123e-06	126.366	73.7768	78.3945	0.924829	1.44681	1.56441	0.605665	-99	-99	-99	0.53153
Isoflavone reductase homolog 2 (Fragments)	Pseudotsuga menziesii	4	P85950	0.00253358	0.00280432	0.00305965	0.00286604	0.00240841	0.0017027	0.00295644	0.00282527	0.00139418	0.00269363	0.00207579	0.0023003	0.00250219	0.00329839	0.0027344	0.00231444	0.00254417	0.000262014	0.000713792	0.000532121	9.58214	30.8408	20.9153	0.846418	0.930429	1.09926	0.605665	-99	-99	-99	0.50352
60S acidic ribosomal protein P0-2	Arabidopsis thaliana	2	Q42112	0.00172297	0.00205363	0.00136647	0.00155632	0.00198575	0.00205813	0.00195255	0.0020046	0.00159414	0.00177626	0.00242235	0.00182201	0.00166022	0.00192425	0.00173703	0.00187713	0.00195721	0.000288212	0.000190366	0.000328597	16.5923	10.1413	16.7891	1.08066	1.12676	1.04266	0.605665	-99	-99	-99	0.92605
50S ribosomal protein L2, chloroplastic	Pinus koraiensis	1	Q85WS5	0.000130506	6.04191e-05	0.000100571	9.59018e-05	9.54352e-05	0.00011267	9.4746e-05	7.67982e-05	0.00013164	8.18223e-05	9.93273e-05	9.44038e-05	8.23193e-05	7.23924e-05	9.65666e-05	9.95354e-05	8.71107e-05	2.48812e-05	2.26766e-05	1.21384e-05	25.7658	22.7824	13.9344	1.03074	0.902079	0.875173	0.605665	-99	-99	-99	0.55286
14-3-3-like protein	Lilium longiflorum	2	Q9SP07	5.20853e-05	9.05014e-05	5.38374e-05	7.56549e-05	9.53669e-05	9.29863e-05	9.14965e-05	5.4708e-05	6.50044e-05	0.000106599	7.60228e-05	5.84731e-05	8.53875e-05	7.33188e-05	7.34892e-05	8.21589e-05	7.33006e-05	2.01063e-05	2.15035e-05	1.11558e-05	27.3596	26.173	15.2193	1.11797	0.997433	0.89218	0.605665	-99	-99	-99	0.010919
Ribosomal protein S12, mitochondrial	Pinus sylvestris	1	Q36665	4.72845e-05	4.93258e-05	5.35776e-05	4.36616e-05	3.00906e-05	3.38289e-05	3.94839e-05	4.54113e-05	4.1028e-05	5.44648e-05	4.31099e-05	3.59112e-05	6.56077e-05	7.11781e-05	4.4788e-05	4.28434e-05	5.39518e-05	8.96332e-06	7.70545e-06	1.70843e-05	20.0128	17.9852	31.6658	0.956581	1.2046	1.25928	0.606531	-99	-99	-99	0.92558
Citrate synthase 3, peroxisomal	Arabidopsis thaliana	3	Q9SJH7	0.000357202	0.000110938	5.86562e-05	0.000287304	0.000358569	0.000112966	0.000356798	0.000118278	0.000233643	0.000300016	0.000158787	6.84094e-05	0.00022986	0.000184774	0.000234534	0.00022434	0.000160458	0.000140913	0.000108411	6.80287e-05	60.0821	48.3244	42.3966	0.956537	0.684156	0.715243	0.610216	-99	-99	-99	0.83573
40S ribosomal protein S15-4	Arabidopsis thaliana	3	Q9FY64	0.00010189	0.000151674	0.000316863	0.000302843	9.55837e-05	0.000132931	0.00017854	0.000213105	0.00015288	0.000242131	0.000206873	0.000262955	0.000180853	0.000228747	0.000193771	0.000183917	0.000219857	0.000108286	4.4251e-05	3.47681e-05	55.8835	24.0603	15.8139	0.949149	1.13462	1.19541	0.612626	-99	-99	-99	0.44521
Phosphoenolpyruvate carboxylase 1	Sorghum bicolor	1	P29195	2.64732e-05	8.76843e-06	2.079e-05	2.90602e-05	4.25508e-05	3.48364e-05	1.90437e-05	2.10702e-05	1.87622e-05	1.17073e-05	2.31042e-05	2.33425e-05	2.39306e-05	1.51662e-05	2.55285e-05	2.1084e-05	2.13859e-05	1.23134e-05	8.46471e-06	4.16095e-06	48.2338	40.1476	19.4565	0.825897	0.837724	1.01432	0.617018	-99	-99	-99	0.62877
Tubulin gamma chain	Anemia phyllitidis	1	P34785	6.61883e-06	1.72967e-05	3.99711e-06	1.59346e-05	1.40074e-05	1.37953e-05	1.82109e-05	1.40544e-05	1.18475e-05	2.02444e-05	1.91189e-05	1.60882e-05	5.05401e-06	1.31547e-05	1.15709e-05	1.56305e-05	1.33539e-05	5.90866e-06	3.46804e-06	6.04537e-06	51.0646	22.1876	45.2703	1.35084	1.15409	0.854353	0.617018	-99	-99	-99	0.49519
DEAD-box ATP-dependent RNA helicase 53, mitochondrial	Arabidopsis thaliana	1	Q9LUW5	0.000300864	0.00042357	0.000261457	0.000268672	0.000289769	0.000351521	0.000268594	0.000229831	0.000314789	0.000213069	0.000317773	0.000295738	0.000273807	0.000308067	0.000308867	0.000275561	0.000298847	6.60473e-05	5.77795e-05	1.89723e-05	21.3838	20.968	6.34852	0.892168	0.967559	1.0845	0.628841	-99	-99	-99	0.25077
Magnesium-chelatase subunit ChlI, chloroplastic	Oryza sativa subsp. japonica	3	Q53RM0	0.000153815	0.000114567	0.000180084	0.000176056	0.000141869	0.000128768	0.000143654	0.000155157	0.000126888	0.000135688	0.000142727	0.000144417	0.000125109	0.000165382	0.000153278	0.000138031	0.000144409	2.67693e-05	1.1623e-05	1.64843e-05	17.4645	8.42054	11.415	0.900526	0.942135	1.04621	0.637681	-99	-99	-99	0.46935
V-type proton ATPase subunit B2	Arabidopsis thaliana	3	Q9SZN1	0.000184235	0.000125217	0.000156648	0.000183793	0.000231087	0.000171267	0.000253314	0.000170793	0.000143851	0.000257994	0.000132705	0.000132917	0.000189188	0.000184414	0.000176196	0.000199444	0.000159806	3.91034e-05	5.25249e-05	3.1232e-05	22.1931	26.3357	19.5437	1.13194	0.906976	0.801257	0.644912	-99	-99	-99	0.46553
Probable phospholipid hydroperoxide glutathione peroxidase	Citrus sinensis	1	Q06652	0.000642102	0.000830589	0.00104319	0.000906204	0.00079346	0.000556377	0.00100056	0.000962024	0.000690664	0.000773452	0.000744464	0.000729468	0.000727144	0.000889625	0.000843109	0.000796616	0.000772675	0.000147513	0.000186032	7.83433e-05	17.4963	23.3528	10.1392	0.944855	0.916459	0.969947	0.648653	-99	-99	-99	0.5705
Pyruvate decarboxylase 2	Oryza sativa subsp. japonica	1	Q10MW3	1.26809e-05	1.30802e-05	2.38585e-06	1.20691e-05	1.55674e-05	1.46843e-05	9.32331e-06	5.67439e-06	2.25816e-05	1.86326e-05	1.45362e-05	8.98256e-06	1.26165e-05	9.71205e-06	1.11567e-05	1.41792e-05	1.14618e-05	5.0803e-06	6.83008e-06	2.58158e-06	45.5358	48.1696	22.5233	1.27092	1.02735	0.808353	0.648653	-99	-99	-99	0.1487
Phospho-2-dehydro-3-deoxyheptonate aldolase 2, chloroplastic	Oryza sativa subsp. japonica	1	Q75W16	4.67554e-05	8.42147e-05	5.35655e-05	5.47828e-05	6.07299e-05	6.96289e-05	5.77287e-05	5.9483e-05	4.94328e-05	7.80105e-05	4.41293e-05	5.39901e-05	5.93393e-05	6.69165e-05	6.00097e-05	6.28568e-05	5.60938e-05	1.44129e-05	1.11061e-05	9.57841e-06	24.0176	17.6689	17.0757	1.04744	0.934746	0.892406	0.648653	-99	-99	-99	0.41443
Pre-mRNA cleavage factor Im 25 kDa subunit 2	Arabidopsis thaliana	2	Q8GXS3	0.000591081	0.000477282	0.000442903	0.000410979	0.000553439	0.000738619	0.000669378	0.000414279	0.000631846	0.000326713	0.000654693	0.000513068	0.000334921	0.000344574	0.000495137	0.000556167	0.000461814	7.53894e-05	0.000176504	0.000152399	15.226	31.7357	33.0001	1.12326	0.932699	0.830351	0.648653	-99	-99	-99	0.27443
Aldehyde dehydrogenase family 2 member B7, mitochondrial	Arabidopsis thaliana	1	Q8S528	0.000161696	0.00015639	0.000100106	0.00012812	0.000188662	0.000183085	0.00015712	0.000168306	0.000107471	0.000181531	0.000253277	0.000140863	0.000124783	9.58231e-05	0.000146995	0.000159503	0.000153686	3.38946e-05	3.09509e-05	6.89595e-05	23.0584	19.4046	44.8702	1.08509	1.04552	0.963536	0.648653	-99	-99	-99	0.12904
Elongation factor 2	Arabidopsis thaliana	1	Q9ASR1	0.000100256	0.000104839	5.7391e-05	8.97026e-05	0.000121942	9.85817e-05	9.50314e-05	7.61803e-05	7.19621e-05	0.000140541	9.88072e-05	8.80734e-05	8.84762e-05	8.78411e-05	9.48262e-05	9.64592e-05	9.07995e-05	2.3941e-05	2.72077e-05	5.34494e-06	25.2472	28.2065	5.88653	1.01722	0.957536	0.941325	0.648653	-99	-99	-99	0.14252
Regulator of nonsense transcripts 1 homolog	Arabidopsis thaliana	1	Q9FJR0	1.53616e-05	4.56558e-05	4.04442e-05	2.62634e-05	2.30569e-05	4.98989e-05	1.5021e-05	4.05474e-05	1.46559e-05	5.89226e-05	3.10485e-05	4.20602e-05	4.74158e-05	3.60619e-05	3.01564e-05	3.58092e-05	3.91466e-05	1.2555e-05	2.02164e-05	7.11722e-06	41.633	56.4558	18.1809	1.18745	1.29812	1.0932	0.648653	-99	-99	-99	0.79639
40S ribosomal protein S19-3	Arabidopsis thaliana	1	Q9FNP8	0.000158671	0.000149434	0.000388067	0.000384336	0.000164002	0.0001825	0.000265767	2.63763e-06	0.000187422	0.000219737	0.000300135	0.000316156	9.59827e-06	0.000325622	0.000248902	0.000171613	0.000237878	0.000125452	0.000100127	0.000152549	50.4021	58.345	64.1293	0.689479	0.955709	1.38613	0.648653	-99	-99	-99	0.14098
Oligouridylate-binding protein 1B	Arabidopsis thaliana	3	Q9LQI9	0.00037463	0.000569912	0.000136931	0.000357588	0.000173422	0.000532044	0.000215354	0.000596692	0.000155765	0.000364373	0.000376784	0.000384071	0.000300131	0.000511564	0.000322497	0.000372846	0.000393138	0.000174514	0.000191996	8.76064e-05	54.1136	51.4948	22.2839	1.15612	1.21904	1.05442	0.648653	-99	-99	-99	0.58426
Serpin-Z1C	Triticum aestivum	1	Q9ST58	0.00143698	0.00085539	0.00118704	0.0011488	0.00126072	0.000853719	0.000841089	0.00123739	0.00136243	0.00121273	0.00149511	0.00137815	0.00107108	0.00104295	0.00117779	0.00110147	0.00124682	0.000211497	0.000238815	0.000224607	17.9572	21.6815	18.0144	0.935205	1.05862	1.13196	0.648653	-99	-99	-99	0.38711
SNW/SKI-interacting protein A	Oryza sativa subsp. japonica	3	Q6K8D9	0.000124086	0.000123084	0.000119551	0.000120156	0.000114126	0.000146057	0.000132961	9.70099e-05	0.000108122	0.000100838	0.000131645	0.000176175	0.000101581	0.000120651	0.000120201	0.000116998	0.000132513	3.89674e-06	2.14402e-05	3.16472e-05	3.24186	18.3253	23.8823	0.973352	1.10243	1.13261	0.648963	-99	-99	-99	0.78845
Ferredoxin--NADP reductase, root-type isozyme, chloroplastic	Nicotiana tabacum	5	O04397	0.000617433	0.000716551	0.00112241	0.00105327	0.000683349	0.000725959	0.000791885	0.000843697	0.000657378	0.00066279	0.000639051	0.00102518	0.00080282	0.00134444	0.000838602	0.000736342	0.000952871	0.000231593	8.11837e-05	0.000305261	27.6166	11.0253	32.0359	0.878059	1.13626	1.29406	0.64958	-99	-99	-99	0.46143
Probable WRKY transcription factor 34	Arabidopsis thaliana	1	O65590	2.86338e-05	3.20902e-06	1.61614e-05	2.20048e-05	3.08735e-05	2.63945e-05	2.47944e-05	2.78636e-05	1.87286e-05	2.15421e-05	2.33897e-05	2.33298e-05	1.95756e-05	1.02902e-05	2.01765e-05	2.38646e-05	1.91463e-05	1.11053e-05	3.70909e-06	6.16772e-06	55.0408	15.5422	32.2136	1.18279	0.948942	0.80229	0.64958	-99	-99	-99	0.14697
Heat shock 70 kDa protein 2	Arabidopsis thaliana	2	P22954	0.000110552	0.000133624	8.64046e-05	9.49304e-05	0.000158185	0.000118477	0.000140459	0.000109301	9.88169e-05	0.000152053	0.000143245	0.000125114	6.7519e-05	8.55132e-05	0.000116739	0.000123821	0.000105348	2.93125e-05	2.20138e-05	3.48872e-05	25.1094	17.7787	33.1161	1.06067	0.902422	0.850807	0.64958	-99	-99	-99	0.41963
Tripeptidyl-peptidase 2	Oryza sativa subsp. japonica	1	Q6ESI7	0.000162543	3.22952e-05	3.14552e-05	9.38741e-05	0.000186826	2.91748e-05	0.000116272	3.65342e-05	9.1624e-05	0.000172815	0.000162397	0.000125806	2.04777e-06	1.69917e-05	0.000101399	8.9284e-05	7.68107e-05	7.20423e-05	5.93864e-05	7.93587e-05	71.0486	66.514	103.317	0.880525	0.757513	0.860297	0.64958	-99	-99	-99	0.45889
Glutamine synthetase	Alnus glutinosa	1	O04867	1.33571e-06	1.30261e-05	1.80008e-05	1.57164e-05	6.71034e-06	8.34898e-06	6.97038e-06	4.5136e-06	1.27413e-05	1.12738e-05	1.3819e-05	1.02767e-05	1.22226e-06	1.18765e-05	1.09579e-05	8.76961e-06	9.29862e-06	6.84016e-06	3.30049e-06	5.57564e-06	62.4224	37.6356	59.9621	0.800303	0.848579	1.06032	0.656109	-99	-99	-99	0.43621
Ubiquitin receptor RAD23b	Arabidopsis thaliana	1	Q84L33	0.000115868	8.92477e-05	0.000224548	0.000127793	8.41828e-05	0.0001118	0.000159549	0.000111369	0.000128711	0.000140224	0.000101488	0.000143472	9.28205e-05	0.000132568	0.000128328	0.000130331	0.000117587	5.67667e-05	2.03538e-05	2.42693e-05	44.2357	15.6171	20.6395	1.01561	0.916302	0.902219	0.656109	-99	-99	-99	0.43341
Hsp70-Hsp90 organizing protein 1	Arabidopsis thaliana	1	Q9LNB6	2.56719e-05	2.1477e-05	4.17822e-05	4.31476e-05	2.55429e-05	3.35559e-05	3.52794e-05	2.6457e-05	3.77942e-05	4.34166e-05	2.97515e-05	3.66727e-05	3.1303e-05	3.82645e-05	3.15243e-05	3.53006e-05	3.39979e-05	1.01403e-05	6.19156e-06	4.10903e-06	32.1666	17.5395	12.0861	1.11979	1.07847	0.963097	0.656109	-99	-99	-99	0.45365
Reticulon-like protein B8	Arabidopsis thaliana	1	Q9SS37	0.000115482	0.000177278	7.57773e-05	8.66018e-05	0.000246792	0.000165517	0.000153437	0.000150076	0.00019063	0.000209957	0.000151441	8.49079e-05	0.000202078	0.00019186	0.000140386	0.000173924	0.000157572	7.13626e-05	2.56738e-05	5.31479e-05	50.833	14.7615	33.7293	1.23889	1.12242	0.905983	0.656109	-99	-99	-99	0.37645
Argininosuccinate synthase, chloroplastic	Arabidopsis thaliana	2	Q9SZX3	0.000113305	5.35029e-05	6.5847e-05	8.01133e-05	6.67035e-05	0.000115534	0.0001421	3.74409e-05	9.76898e-05	7.79659e-05	0.00013614	9.05464e-05	5.66493e-05	5.91851e-05	7.58944e-05	9.41461e-05	8.56303e-05	2.29356e-05	3.95185e-05	3.70346e-05	30.2204	41.9758	43.2494	1.24049	1.12828	0.909546	0.656109	-99	-99	-99	0.47646
Heat shock cognate 70 kDa protein 1	Solanum lycopersicum	3	P24629	0.00174034	0.00171677	0.000939991	0.000901267	0.00217798	0.00208987	0.00207717	0.00142818	0.00138927	0.00140862	0.00218341	0.00134716	0.00129895	0.00107174	0.00149527	0.00167862	0.00147531	0.000555967	0.000369902	0.0004871	37.1816	22.036	33.0167	1.12262	0.986653	0.878883	0.663764	-99	-99	-99	0.0078521
Protein XAP5 CIRCADIAN TIMEKEEPER	Oryza sativa subsp. japonica	1	Q69JZ7	8.13676e-06	9.94059e-05	1.02873e-05	2.41208e-05	5.2883e-06	0.000109722	0.000106556	5.04564e-06	1.00503e-05	5.29263e-06	2.50019e-05	9.61703e-06	7.3926e-05	0.000100314	2.94478e-05	4.73334e-05	5.22147e-05	3.97727e-05	5.55549e-05	4.21901e-05	135.062	117.369	80.8012	1.60736	1.77313	1.10313	0.665905	-99	-99	-99	0.65232
Phosphoenolpyruvate carboxylase	Picea abies	3	P51063	0.00012391	0.000139876	0.000115649	0.000137181	0.000227739	0.000160237	0.000107711	0.000102795	0.000132382	0.000197387	0.000198652	0.000123655	0.000104579	0.000115941	0.000148871	0.000140102	0.000135707	4.51786e-05	3.93306e-05	4.26887e-05	30.3475	28.0727	31.4566	0.9411	0.911574	0.968626	0.674923	-99	-99	-99	0.46376
Adenylate kinase 5, chloroplastic	Arabidopsis thaliana	1	Q8VYL1	3.31964e-06	1.79536e-05	2.41957e-05	2.36147e-05	1.70885e-05	1.3703e-05	2.34939e-05	1.71831e-05	1.63692e-05	1.98873e-05	2.41821e-05	1.72019e-06	1.94981e-05	2.84973e-05	1.72344e-05	1.81273e-05	1.84744e-05	8.41617e-06	3.72343e-06	1.17585e-05	48.8334	20.5405	63.6475	1.05181	1.07195	1.01915	0.677202	-99	-99	-99	0.15385
Geranylgeranyl diphosphate reductase, chloroplastic	Nicotiana tabacum	2	Q9ZS34	0.000288183	0.000267909	0.000261628	0.000516848	0.000213982	0.000281577	0.000352231	0.000280591	0.000191855	0.000370239	0.000232226	0.000261777	0.000267024	0.000295742	0.00030971	0.000295299	0.000264192	0.000118946	7.06446e-05	2.60199e-05	38.4056	23.9231	9.84885	0.953468	0.853031	0.894661	0.677202	-99	-99	-99	0.67845
Isopentenyl-diphosphate Delta-isomerase I	Camptotheca acuminata	1	O48964	3.24755e-05	5.30509e-06	5.43995e-06	5.21375e-05	1.39713e-05	3.3979e-05	2.15328e-05	7.02579e-06	3.28279e-05	7.22761e-06	4.0052e-05	3.59819e-05	7.48808e-06	1.37391e-05	2.18659e-05	2.05186e-05	2.43153e-05	2.02196e-05	1.31571e-05	1.61117e-05	92.4711	64.1227	66.2618	0.938386	1.11202	1.18503	0.679965	-99	-99	-99	0.19521
Beta-amylase 2, chloroplastic	Arabidopsis thaliana	1	O65258	1.12697e-05	1.42884e-05	7.71262e-06	2.0399e-06	2.46525e-05	2.11092e-05	1.36886e-05	4.83219e-06	1.53859e-05	1.8455e-05	7.07664e-06	1.30921e-05	2.07612e-05	1.20455e-05	1.19926e-05	1.46942e-05	1.32438e-05	8.41785e-06	6.20574e-06	5.65697e-06	70.1919	42.2327	42.7139	1.22527	1.10433	0.9013	0.679965	-99	-99	-99	0.28194
Cytochrome c	Tropaeolum majus	1	P00067	9.60707e-05	1.3233e-05	0.000151078	0.000115014	0.000117359	0.000108118	0.000132852	0.000161054	9.19188e-05	0.000149687	9.63123e-05	0.000138708	0.000147084	3.32166e-05	9.85508e-05	0.000128726	0.00010383	5.16457e-05	2.86397e-05	5.20582e-05	52.4052	22.2486	50.1378	1.30619	1.05357	0.8066	0.679965	-99	-99	-99	0.19959
Proteasome subunit alpha type-4	Spinacia oleracea	2	P52427	4.14492e-05	3.16302e-05	0.000211769	3.83761e-05	5.42329e-05	0.000217993	3.59903e-05	3.1401e-05	0.000183887	1.82414e-05	4.69746e-05	4.86452e-05	0.000117471	8.0301e-05	7.54914e-05	9.75026e-05	7.33479e-05	7.66219e-05	9.54145e-05	3.3171e-05	101.497	97.8585	45.2242	1.29157	0.971606	0.752267	0.679965	-99	-99	-99	0.014071
Beta-fructofuranosidase, insoluble isoenzyme 3	Daucus carota	1	Q39693	1.41481e-05	8.80148e-06	1.18361e-05	5.8721e-05	3.78721e-05	2.9239e-05	3.02117e-05	8.9397e-06	2.2161e-05	4.03878e-05	6.01126e-06	2.57935e-05	5.13475e-06	5.6937e-05	2.62758e-05	2.61878e-05	2.34691e-05	2.14948e-05	1.16281e-05	2.42654e-05	81.8046	44.4027	103.393	0.996653	0.893186	0.896185	0.679965	-99	-99	-99	0.18989
Glutamate dehydrogenase 1	Arabidopsis thaliana	1	Q43314	0.000183459	0.000217915	0.000138632	0.000151533	0.000168973	0.000204568	0.000196868	0.000187017	0.00014057	0.000202452	0.000208106	0.000188677	0.000123543	0.000156132	0.000172103	0.000186295	0.000169114	3.07444e-05	2.64483e-05	3.71859e-05	17.864	14.197	21.9886	1.08246	0.982637	0.907777	0.679965	-99	-99	-99	0.03273
Eukaryotic translation initiation factor 5A	Manihot esculenta	1	Q9AXJ4	7.9174e-05	3.92225e-05	7.12647e-05	6.26659e-05	6.95763e-05	6.12964e-05	8.14735e-05	5.36533e-05	6.43417e-05	5.19657e-05	6.91771e-05	6.01771e-05	6.04967e-05	6.95393e-05	6.43807e-05	6.25461e-05	6.48475e-05	1.52406e-05	1.17692e-05	5.21217e-06	23.6726	18.8169	8.03758	0.971505	1.00725	1.0368	0.679965	-99	-99	-99	0.01984
6-phosphofructo-2-kinase/fructose-2,6-bisphosphatase	Arabidopsis thaliana	2	Q9MB58	8.2008e-05	6.18915e-05	2.75241e-05	2.96205e-05	6.52849e-05	5.81608e-05	5.09079e-05	5.91906e-05	2.48593e-05	6.78555e-05	5.25491e-05	3.48708e-05	5.58311e-05	3.34229e-05	5.32658e-05	5.21948e-05	4.41685e-05	2.3805e-05	1.64216e-05	1.16643e-05	44.691	31.4622	26.4087	0.979894	0.829209	0.846223	0.679965	-99	-99	-99	0.63282
Lysine--tRNA ligase	Oryza sativa subsp. japonica	4	Q6F2U9	0.000224739	0.000193009	0.000227477	0.000248819	0.000456474	0.000268074	0.000422193	0.000500218	0.000190075	0.000227793	0.00023704	0.000361835	0.000199353	0.000481286	0.000270104	0.00032167	0.000319878	0.000106072	0.000133217	0.000128064	39.271	41.4141	40.0352	1.19091	1.18428	0.994429	0.686799	-99	-99	-99	0.55973
Polyadenylate-binding protein 3	Arabidopsis thaliana	3	O64380	0.000338718	0.000380533	0.000453748	0.000485509	0.000315301	0.00035006	0.000396399	0.000486763	0.000256211	0.000439781	0.000379773	0.000396935	0.000410064	0.000509241	0.000394762	0.000385843	0.000424003	7.30955e-05	8.84456e-05	5.81631e-05	18.5163	22.9227	13.7176	0.977407	1.07407	1.0989	0.695686	-99	-99	-99	0.47522
ATP synthase subunit alpha, mitochondrial	Oryza sativa subsp. japonica	6	P0C522	0.000618286	0.000635416	0.000418249	0.00037809	0.000856045	0.000572639	0.000588961	0.000433962	0.000506873	0.000725882	0.000501255	0.000421786	0.000613672	0.000504704	0.000581217	0.000565663	0.000510354	0.000192134	0.00010847	7.88111e-05	33.0571	19.1757	15.4424	0.973239	0.878078	0.902223	0.695686	-99	-99	-99	0.69695
Cysteine protease RD19A	Arabidopsis thaliana	1	P43296	8.83358e-05	7.02481e-05	9.57593e-05	9.439e-05	6.08795e-05	7.14531e-05	7.33961e-05	5.52237e-05	0.000115285	9.57056e-05	7.17384e-05	0.000125072	6.46436e-05	0.000127712	8.19226e-05	8.22127e-05	9.72916e-05	1.55493e-05	2.34401e-05	3.37443e-05	18.9805	28.5115	34.6837	1.00354	1.1876	1.18341	0.695686	-99	-99	-99	0.83375
Alpha-glucan phosphorylase, H isozyme	Vicia faba	1	P53537	1.88733e-05	1.85863e-05	1.0024e-05	2.59109e-05	2.9056e-05	2.88144e-05	1.86824e-05	1.64147e-05	8.52628e-06	3.0109e-05	2.31162e-05	1.59749e-05	2.10454e-05	7.33309e-06	2.04901e-05	2.05094e-05	1.68674e-05	7.3915e-06	9.01145e-06	7.02857e-06	36.0735	43.9382	41.6696	1.00094	0.823197	0.822424	0.695686	-99	-99	-99	0.59933
Probable 6-phosphogluconolactonase 3, chloroplastic	Oryza sativa subsp. japonica	1	Q6Z9C3	0.000109525	8.06214e-05	0.000185677	0.000125518	0.000104094	0.000220495	9.34275e-05	4.94719e-05	0.000104612	0.000147341	9.65016e-05	0.000197358	9.26813e-05	8.51871e-06	0.000121087	0.00012307	9.87648e-05	3.95328e-05	6.46468e-05	7.72594e-05	32.6483	52.5287	78.2256	1.01637	0.815652	0.802512	0.695686	-99	-99	-99	0.46152
60S ribosomal protein L7-4	Arabidopsis thaliana	2	Q9LHP1	0.00262045	0.00348835	0.00438937	0.00345576	0.00302632	0.00317959	0.00348265	0.00383877	0.00294415	0.00350878	0.00338704	0.0033388	0.00396145	0.0041129	0.00339605	0.00339079	0.00370005	0.00065898	0.000341739	0.000394652	19.4043	10.0785	10.6661	0.998451	1.08951	1.09121	0.695686	-99	-99	-99	0.73094
Probable glutathione peroxidase 5	Arabidopsis thaliana	1	Q9LYB4	0.000116309	0.00014709	0.000286376	0.000229715	0.000211263	0.000170057	0.000139472	0.000242864	0.000227356	0.000180655	0.000177335	0.000148478	0.000302958	0.000272673	0.000198151	0.000192081	0.000225361	6.75599e-05	4.24455e-05	7.41107e-05	34.0952	22.0977	32.8853	0.969367	1.13732	1.17326	0.695686	-99	-99	-99	0.50356
Chloroplast envelope quinone oxidoreductase homolog	Arabidopsis thaliana	2	Q9SV68	0.000240648	0.000186998	0.000295436	0.000326497	0.000288982	0.000235981	0.000296142	0.000206413	0.000419411	0.000318684	0.000321804	0.000257751	0.000241382	0.00042181	0.000267712	0.000295326	0.000310687	5.45984e-05	8.27204e-05	8.18075e-05	20.3945	28.0098	26.3312	1.10315	1.16053	1.05201	0.696874	-99	-99	-99	0.72808
Calreticulin-3	Arabidopsis thaliana	1	O04153	8.05302e-05	0.000105746	8.50403e-05	5.82221e-05	0.000154867	6.66917e-05	0.000149815	6.0504e-05	9.11808e-05	7.33211e-05	6.12121e-05	0.000105506	0.00013247	0.000105714	9.68812e-05	8.83026e-05	0.000101225	3.65481e-05	3.62503e-05	2.95282e-05	37.7247	41.0524	29.1707	0.911452	1.04484	1.14635	0.700482	-99	-99	-99	0.1959
Dihydroxy-acid dehydratase, chloroplastic	Arabidopsis thaliana	1	Q9LIR4	0.000168392	8.7703e-06	0.000148803	0.000168488	0.000153478	0.000159623	7.27702e-06	0.00017754	0.000133649	0.000129808	0.000181088	7.79891e-06	0.000112169	3.76735e-05	0.000129586	0.000121579	8.46824e-05	6.811e-05	6.68156e-05	7.78254e-05	52.5595	54.9564	91.9028	0.93821	0.653482	0.69652	0.702132	-99	-99	-99	0.81599
Heat shock cognate 70 kDa protein	Petunia hybrida	3	P09189	0.000592186	0.00054878	0.000335573	0.000377709	0.000730398	0.000692544	0.000602041	0.000515538	0.000407159	0.000509771	0.000750713	0.000393548	0.000421343	0.000318359	0.000516929	0.000545411	0.000470991	0.000161647	0.000107391	0.000191488	31.2707	19.69	40.6565	1.0551	0.911132	0.863552	0.702678	-99	-99	-99	0.37777
Tubulin alpha-1 chain	Hordeum vulgare	3	Q43473	0.000592818	0.000694759	0.000353593	0.000412643	0.000631102	0.000700951	0.000589173	0.000551603	0.000437487	0.000675211	0.000816303	0.000554475	0.00038494	0.000316033	0.000536983	0.000590885	0.000517938	0.000146596	0.000105241	0.000222719	27.2999	17.8107	43.001	1.10038	0.964533	0.876546	0.702678	-99	-99	-99	0.092115
Eukaryotic translation initiation factor 5A-2	Medicago sativa	1	Q945F4	6.98698e-05	7.87693e-05	6.24839e-05	0.000135719	8.06139e-05	6.33544e-05	8.25106e-05	5.11568e-05	7.1871e-05	8.08133e-05	8.04474e-05	7.69176e-05	5.291e-05	6.97094e-05	8.54911e-05	6.99412e-05	6.99961e-05	2.90049e-05	1.30015e-05	1.22359e-05	33.9274	18.5892	17.4808	0.818111	0.818753	1.00078	0.702678	-99	-99	-99	0.99805
Splicing factor 3B subunit 6-like protein	Arabidopsis thaliana	3	Q9FMP4	6.15632e-05	6.73524e-05	8.33067e-05	0.00012235	6.8082e-05	0.00021333	7.02577e-05	7.75546e-05	5.88462e-05	9.19654e-05	8.00516e-05	6.51528e-05	3.96227e-05	8.70972e-05	8.05308e-05	0.000102391	6.79811e-05	2.47232e-05	6.31697e-05	2.10025e-05	30.7003	61.6948	30.8947	1.27145	0.844163	0.663938	0.702678	-99	-99	-99	0.29822
Heat shock protein 90-4	Arabidopsis thaliana	1	O03986	1.87918e-06	5.89662e-06	3.53684e-06	5.69878e-06	2.1235e-06	7.73382e-06	4.83916e-06	3.12583e-06	3.48755e-06	6.48167e-06	1.78795e-06	5.96395e-06	5.4695e-06	5.61494e-06	3.82699e-06	5.13361e-06	4.70909e-06	1.90833e-06	1.96251e-06	1.95844e-06	49.8652	38.2286	41.5886	1.34142	1.23049	0.917306	0.707715	-99	-99	-99	0.64118
Endochitinase 1 (Fragment)	Ginkgo biloba	2	P85343	0.00055767	0.000973275	0.000701026	0.000698606	0.000611938	0.000961955	0.000479932	0.000538856	0.000498778	0.00076461	0.000842457	0.000908163	0.000342386	0.00060431	0.000708503	0.000648826	0.000674329	0.000159948	0.000208919	0.000256927	22.5755	32.1995	38.1011	0.915771	0.951766	1.03931	0.707715	-99	-99	-99	0.25034
SKP1-like protein 1A	Arabidopsis thaliana	1	Q39255	7.64153e-05	8.27344e-05	0.000147754	0.000179739	9.97782e-05	8.26737e-05	9.65109e-05	0.000115757	8.2269e-05	0.000105847	8.3334e-05	9.23866e-05	0.000124999	0.000127647	0.000117284	9.66117e-05	0.000107091	4.47197e-05	1.45932e-05	2.25376e-05	38.1294	15.105	21.0452	0.82374	0.913094	1.10847	0.709204	-99	-99	-99	0.52117
Cytochrome c1 2, heme protein, mitochondrial	Arabidopsis thaliana	1	Q9FKS5	0.000196464	0.00025603	0.000177869	0.000209724	0.000223999	0.00019621	0.000229695	0.000217354	0.000198947	0.000240787	0.000167417	0.000197145	0.000201381	0.00023851	0.000212817	0.000216598	0.000201113	2.9541e-05	1.92641e-05	2.91532e-05	13.8809	8.89392	14.4959	1.01777	0.945005	0.928508	0.724599	-99	-99	-99	0.54098
Cytochrome c1-2, heme protein, mitochondrial (Fragment)	Solanum tuberosum	1	P29610	0.000184449	0.00028905	0.000170239	0.000217501	7.23493e-05	0.000180696	0.000208815	0.00023072	0.000138162	0.00022666	1.02453e-05	0.000143217	0.000180802	0.000260511	0.000186717	0.00019701	0.000148694	7.87024e-05	3.83537e-05	0.000104454	42.1505	19.4679	70.2479	1.05513	0.796357	0.754751	0.725378	-99	-99	-99	0.61546
Anthranilate phosphoribosyltransferase, chloroplastic	Arabidopsis thaliana	1	Q02166	0.000153573	0.000157844	0.000121345	0.000138275	0.00014662	0.000187139	0.000178604	0.000154954	0.000110942	0.00010484	0.000162738	0.000127527	0.000105279	0.000134771	0.000143531	0.000147296	0.000132579	1.44489e-05	3.7916e-05	2.37006e-05	10.0667	25.7414	17.8766	1.02623	0.923693	0.900087	0.725378	-99	-99	-99	0.5075
Bifunctional protein FolD 2	Arabidopsis thaliana	1	Q9LHH7	3.73347e-05	4.34424e-05	5.09366e-05	2.08662e-05	4.86572e-05	5.16528e-05	1.29478e-05	2.0358e-05	4.593e-05	6.04681e-05	3.72988e-05	4.66268e-05	1.39533e-05	3.79491e-05	4.02474e-05	3.82713e-05	3.3957e-05	1.20344e-05	2.05705e-05	1.39974e-05	29.901	53.7492	41.2208	0.950902	0.843707	0.88727	0.737948	-99	-99	-99	0.50227
U-box domain-containing protein 14	Arabidopsis thaliana	1	Q8VZ40	9.63091e-05	8.25782e-05	0.000125487	7.83009e-05	9.97476e-05	7.57033e-05	8.84177e-05	0.000101916	0.000100066	7.79248e-05	7.67203e-05	0.000141818	5.16639e-05	8.86543e-05	9.64846e-05	8.88057e-05	8.9714e-05	1.85463e-05	1.21337e-05	3.80024e-05	19.2221	13.6632	42.3595	0.920413	0.929827	1.01023	0.740818	-99	-99	-99	0.45887
60S ribosomal protein L18a	Oryza sativa subsp. japonica	2	Q943F3	0.00096025	0.00120636	0.00112697	0.000922753	0.00101535	0.000232685	0.00109412	0.00129384	0.000263508	0.00107267	0.000273338	0.000300242	0.00130453	0.00151183	0.00104634	0.000791364	0.000847486	0.000118061	0.000503495	0.000653036	11.2833	63.6237	77.0557	0.756318	0.809955	1.07092	0.740818	-99	-99	-99	0.5764
T-complex protein 1 subunit gamma	Arabidopsis thaliana	3	Q84WV1	0.000230603	0.000335468	0.000168214	0.000174263	0.000225205	0.000221633	0.00025545	0.000216202	0.000244587	0.00033099	0.000250096	0.000258575	0.00022143	0.00022126	0.000226751	0.000253772	0.00023784	6.71162e-05	4.6082e-05	1.93593e-05	29.5991	18.1588	8.13963	1.11917	1.04891	0.93722	0.743516	-99	-99	-99	0.28601
40S ribosomal protein S27-2	Arabidopsis thaliana	1	Q9M2F1	0.000133855	0.000251593	0.000142196	0.000157008	0.000220982	0.000171285	0.00021658	0.000235983	0.000140001	0.000228281	0.000148959	0.000158781	0.000158891	0.000277995	0.000181127	0.000198426	0.000186157	5.21678e-05	4.11752e-05	6.14024e-05	28.8018	20.7509	32.9843	1.09551	1.02777	0.938165	0.743516	-99	-99	-99	0.22365
S-adenosylmethionine synthase 1	Picea sitchensis	8	A9NUH8	0.00128292	0.00173735	0.00165771	0.0016059	0.00113139	0.00149747	0.000791375	0.00115242	0.00122417	0.00186335	0.00144678	0.00146512	0.00109641	0.00189624	0.00148305	0.00130576	0.00147614	0.000261718	0.000400755	0.000327446	17.6472	30.6914	22.1826	0.880451	0.995338	1.13049	0.744	-99	-99	-99	0.06763
50S ribosomal protein L22, chloroplastic	Pinus thunbergii	2	P52771	0.000441611	5.75454e-05	0.000190608	9.60367e-05	0.000436769	8.73211e-05	0.000252815	0.000201291	0.000412685	7.08696e-05	5.61221e-05	0.000143231	0.000354842	0.000132953	0.000244514	0.000204996	0.000171787	0.000184199	0.000138989	0.000128077	75.3329	67.801	74.5556	0.838382	0.702565	0.838001	0.744	-99	-99	-99	0.65027
Heat shock protein 81 (Fragments)	Pseudotsuga menziesii	1	P85932	6.67949e-05	7.38487e-05	2.15354e-05	5.49485e-05	0.000127991	8.56725e-05	7.36092e-05	1.31583e-05	1.23103e-05	8.03147e-05	5.93617e-05	4.77816e-05	6.80777e-05	4.4802e-05	6.90236e-05	5.3013e-05	5.50057e-05	3.8596e-05	3.70181e-05	1.07418e-05	55.9171	69.8283	19.5284	0.768041	0.796912	1.03759	0.744	-99	-99	-99	0.60514
Delta-aminolevulinic acid dehydratase, chloroplastic	Physcomitrella patens subsp. patens	1	Q43058	0.000474767	0.00034224	0.000604885	0.000444247	0.000243041	0.000412265	0.000472225	0.000160006	0.000109789	0.000601734	0.000161273	0.000147331	0.000598446	0.000619709	0.000421836	0.000351204	0.00038169	0.000137035	0.000209748	0.00026277	32.4853	59.7227	68.8438	0.832559	0.904829	1.0868	0.744	-99	-99	-99	0.2583
Hexokinase-5	Oryza sativa subsp. japonica	2	Q5W676	5.67388e-05	5.61603e-05	3.32422e-05	5.98011e-05	0.00010278	6.95112e-05	5.91578e-05	4.1338e-05	4.39213e-05	4.52339e-05	5.75797e-05	3.49262e-05	6.35288e-05	2.99374e-05	6.17444e-05	5.18324e-05	4.6493e-05	2.52798e-05	1.20671e-05	1.6543e-05	40.9427	23.281	35.5817	0.839468	0.752992	0.896987	0.744	-99	-99	-99	0.99751
UMP-CMP kinase 3	Oryza sativa subsp. japonica	1	Q7XI40	5.85945e-05	6.4797e-05	7.53381e-05	5.7403e-05	5.35438e-05	6.08076e-05	6.35226e-05	6.42493e-05	5.124e-05	5.9491e-05	5.21844e-05	6.10097e-05	6.55575e-05	7.43091e-05	6.19353e-05	5.98621e-05	6.32652e-05	8.51388e-06	5.19663e-06	9.22126e-06	13.7464	8.681	14.5756	0.966527	1.02147	1.05685	0.744	-99	-99	-99	0.17627
ATP-citrate synthase beta chain protein 1	Oryza sativa subsp. japonica	2	Q93VT8	0.000120854	0.000212807	8.79202e-05	0.000107087	0.0002192	0.000183389	0.000133704	9.82344e-05	3.5601e-05	0.000120107	0.000222024	0.000157534	6.50021e-05	3.5824e-05	0.000149574	0.000114207	0.000120096	6.18009e-05	5.39331e-05	8.54948e-05	41.318	47.2239	71.1887	0.763551	0.802922	1.05156	0.744	-99	-99	-99	0.61417
Probable aldo-keto reductase 3	Arabidopsis thaliana	1	O22707	8.57633e-05	9.5604e-05	2.97705e-05	3.11139e-05	0.000136636	5.86543e-06	5.55476e-06	4.72753e-05	0.000147993	3.56585e-05	0.000145027	0.000129741	2.78059e-05	3.24678e-05	7.57775e-05	4.84694e-05	8.37604e-05	4.55742e-05	5.85817e-05	6.2262e-05	60.1421	120.863	74.3334	0.639628	1.10535	1.72811	0.761202	-99	-99	-99	0.13315
Phosphoglycerate kinase, cytosolic	Nicotiana tabacum	2	Q42962	0.00066794	0.000494559	0.000371849	0.000398013	0.000606337	0.000622718	0.000584788	0.000492851	0.000647676	0.000490815	0.000772328	0.000495651	0.000346021	0.000477199	0.00050774	0.00056777	0.0005228	0.000128516	7.28506e-05	0.000179194	25.3114	12.831	34.2759	1.11823	1.02966	0.920795	0.761202	-99	-99	-99	0.21395
Probable protein phosphatase 2C 59	Oryza sativa subsp. japonica	1	Q5Z6F5	3.74239e-05	2.69913e-05	8.04871e-06	1.27073e-05	4.68266e-05	3.44439e-05	4.36843e-05	2.75286e-05	2.42536e-05	3.35039e-05	3.66386e-05	3.18422e-05	2.4788e-05	1.29506e-05	2.63996e-05	3.26829e-05	2.65549e-05	1.63048e-05	7.45697e-06	1.0293e-05	61.7614	22.8162	38.7612	1.23801	1.00588	0.812501	0.761202	-99	-99	-99	0.09096
Dicarboxylate transporter 1, chloroplastic	Spinacia oleracea	1	Q41364	9.16118e-06	1.18811e-05	4.7518e-06	5.35061e-06	2.40329e-05	4.99423e-06	3.3928e-06	7.9643e-06	9.04688e-06	2.1773e-05	8.14003e-06	4.60953e-06	1.31088e-05	6.98107e-06	1.10355e-05	9.43423e-06	8.20985e-06	7.82565e-06	7.25892e-06	3.58127e-06	70.9134	76.9423	43.6216	0.854898	0.743948	0.870219	0.76229	-99	-99	-99	0.57375
Succinate--CoA ligase [ADP-forming] subunit alpha, mitochondrial	Oryza sativa subsp. japonica	1	Q6ZL94	0.000763204	0.000222126	0.000742999	0.000815246	0.000506166	0.00059151	0.000676061	0.000539927	0.000616357	0.000235029	0.000798121	0.000534964	0.000652875	0.000218698	0.000609948	0.000531777	0.000551165	0.000247242	0.000172964	0.000246393	40.5349	32.5256	44.7041	0.871839	0.903626	1.03646	0.76229	-99	-99	-99	0.37961
N-terminal acetyltransferase A complex auxiliary subunit NAA15	Arabidopsis thaliana	2	Q8VZM1	4.60406e-05	5.54381e-05	5.42244e-05	4.77364e-05	6.56578e-05	6.29978e-05	8.56577e-05	7.17874e-05	5.24768e-05	1.57399e-05	6.98537e-05	0.000102104	2.15169e-05	5.01585e-05	5.38195e-05	5.77319e-05	6.09083e-05	7.75314e-06	2.6439e-05	3.38839e-05	14.4058	45.7961	55.6311	1.0727	1.13172	1.05502	0.76229	-99	-99	-99	0.37715
Small ubiquitin-related modifier 2	Arabidopsis thaliana	2	Q9FLP6	0.000360537	0.000320929	0.000543712	0.000516742	0.000340038	0.000303634	0.000445178	0.000465341	0.000307213	0.000400121	0.000358289	0.000348952	0.000467794	0.000426909	0.000416392	0.000384297	0.000400486	0.000105289	7.57852e-05	5.67595e-05	25.2861	19.7205	14.1727	0.922923	0.961802	1.04213	0.76229	-99	-99	-99	0.24113
Prohibitin-2, mitochondrial	Arabidopsis thaliana	3	Q9ZNT7	0.000777462	0.000771864	0.000481129	0.000521732	0.00057469	0.00068502	0.000659352	0.000596134	0.000577465	0.000660897	0.000784214	0.000603436	0.00055683	0.000604634	0.000625375	0.000635774	0.000637278	0.000140274	4.63236e-05	0.000100454	22.4304	7.28618	15.763	1.01663	1.01903	1.00237	0.76229	-99	-99	-99	0.15174
Ribulose bisphosphate carboxylase large chain	Gnetum parvifolium	1	A6BM42	2.00745e-06	7.9452e-06	3.45981e-06	1.20874e-06	1.18111e-05	1.28199e-05	8.22634e-06	4.1571e-06	1.08363e-06	1.32127e-06	9.43441e-07	7.20339e-06	3.63079e-06	3.28237e-06	5.28646e-06	5.52166e-06	3.765e-06	4.48208e-06	4.99454e-06	2.58423e-06	84.7841	90.4536	68.6382	1.04449	0.712197	0.68186	0.769951	-99	-99	-99	0.45247
Vacuolar sorting protein 3	Arabidopsis thaliana	1	F4I312	0.000109261	7.69486e-05	4.70369e-05	5.64731e-05	0.000129198	9.04647e-05	7.3184e-05	6.46786e-05	6.97647e-05	6.44497e-05	0.000116755	6.90515e-05	5.72742e-05	4.61622e-05	8.37835e-05	7.25083e-05	7.23107e-05	3.48369e-05	1.06848e-05	3.10685e-05	41.5797	14.736	42.9653	0.865425	0.863066	0.997274	0.769951	-99	-99	-99	0.53918
Thiamine thiazole synthase 1, chloroplastic	Vitis vinifera	2	F6H9A9	3.05404e-05	8.02345e-05	1.96961e-05	1.01889e-05	0.000202473	2.37297e-05	7.11004e-05	6.27593e-05	1.59937e-05	0.000174226	2.64301e-05	2.28201e-05	0.000148308	0.000237525	6.86266e-05	6.95617e-05	0.000108771	7.95445e-05	6.31927e-05	0.000103776	115.909	90.844	95.4079	1.01363	1.58496	1.56366	0.769951	-99	-99	-99	0.64013
60S ribosomal protein L10	Pinus taeda	1	O22431	1.20904e-05	1.65977e-05	3.64077e-05	3.39199e-05	1.3075e-05	2.2656e-05	1.31529e-05	1.39852e-05	2.00943e-05	2.54263e-05	1.83478e-05	2.68141e-05	1.61201e-05	2.59086e-05	2.24181e-05	1.9063e-05	2.17977e-05	1.17881e-05	5.36605e-06	5.36036e-06	52.5827	28.1491	24.5914	0.850337	0.972324	1.14346	0.769951	-99	-99	-99	0.14295
40S ribosomal protein S20	Oryza sativa subsp. japonica	1	P35686	6.74514e-05	6.20079e-05	0.00011295	9.99594e-05	7.06581e-05	6.24987e-05	7.5751e-05	7.2874e-05	7.57495e-05	7.97615e-05	6.91072e-05	9.14612e-05	7.58913e-05	7.80007e-05	8.26054e-05	7.33269e-05	7.86151e-05	2.24644e-05	6.53079e-06	9.36695e-06	27.1949	8.9064	11.915	0.887677	0.951694	1.07212	0.769951	-99	-99	-99	0.36304
Luminal-binding protein	Spinacia oleracea	1	Q42434	3.65109e-05	3.7238e-05	5.50059e-06	6.84954e-05	5.16104e-06	4.85679e-05	4.13507e-05	3.65063e-05	2.93545e-05	4.79171e-06	6.09361e-05	2.87318e-06	2.78086e-05	2.7711e-05	3.05812e-05	3.21142e-05	2.98322e-05	2.64206e-05	1.68037e-05	2.38246e-05	86.3948	52.3249	79.862	1.05013	0.97551	0.928942	0.776146	-99	-99	-99	0.024609
Polyadenylate-binding protein RBP47	Nicotiana plumbaginifolia	1	Q9LEB3	2.31423e-05	2.05818e-05	3.18664e-05	3.52287e-06	2.24664e-05	2.31896e-05	2.41828e-05	1.96902e-05	1.38314e-05	2.42411e-05	1.336e-05	2.3258e-05	2.37254e-05	2.49006e-05	2.03159e-05	2.1027e-05	2.1311e-05	1.03453e-05	4.43086e-06	5.3455e-06	50.9223	21.0722	25.0833	1.035	1.04898	1.01351	0.792995	-99	-99	-99	0.177
Nascent polypeptide-associated complex subunit alpha-like protein 1	Arabidopsis thaliana	1	Q9LHG9	0.000267014	0.000322148	0.000168117	0.000195216	0.000344439	0.000259025	0.000357507	0.000179008	0.00028843	0.000150742	0.000259511	0.000295894	0.000273184	0.000273069	0.000259387	0.000246943	0.000275415	7.69401e-05	8.36084e-05	1.50865e-05	29.6623	33.8574	5.47775	0.952025	1.06179	1.1153	0.792995	-99	-99	-99	0.26079
Protein argonaute 1	Arabidopsis thaliana	1	O04379	0.000298324	0.000374662	0.000305341	0.000292161	0.000411496	0.00033807	0.000314541	0.000380998	0.000244066	0.000588624	0.000369023	0.00035954	0.000347956	0.000340217	0.000336397	0.00037326	0.000354184	5.35607e-05	0.00013021	1.26849e-05	15.9219	34.8847	3.58145	1.10958	1.05288	0.948895	0.793399	-99	-99	-99	0.32486
DEAD-box ATP-dependent RNA helicase 52C	Oryza sativa subsp. japonica	1	Q2R1M8	6.82775e-05	7.56491e-05	4.41591e-05	2.75004e-05	9.13301e-05	8.10718e-05	7.11069e-05	6.42684e-05	5.94669e-05	5.8845e-05	7.87331e-05	6.18815e-05	4.87955e-05	4.97387e-05	6.13832e-05	6.69518e-05	5.97872e-05	2.54587e-05	9.29494e-06	1.39657e-05	41.4749	13.883	23.3591	1.09072	0.973999	0.892989	0.793399	-99	-99	-99	0.067834
GTP-binding nuclear protein Ran-2	Oryza sativa subsp. japonica	4	Q7GD79	0.000806677	0.000960094	0.00111396	0.000974085	0.000806698	0.000961484	0.00108489	0.000861879	0.000863471	0.00115412	0.000903136	0.00100921	0.000707578	0.00157053	0.000932303	0.000985168	0.00104761	0.000129495	0.000131396	0.000370321	13.8898	13.3374	35.349	1.0567	1.12368	1.06339	0.82425	-99	-99	-99	0.69279
3-oxoacyl-[acyl-carrier-protein] synthase I, chloroplastic	Arabidopsis thaliana	1	P52410	0.000345274	0.000263314	0.000385507	0.000386869	0.000360945	0.000334716	0.000309027	0.000313634	0.000325936	0.000421572	0.000393929	0.000306173	0.000327204	0.000365859	0.000348382	0.000340977	0.000348291	5.06545e-05	4.61775e-05	3.92004e-05	14.5399	13.5427	11.2551	0.978744	0.99974	1.02145	0.8246	-99	-99	-99	0.02301
Pectinesterase 2	Arabidopsis thaliana	1	Q42534	2.77378e-05	2.8558e-06	1.43125e-05	8.51241e-06	3.43261e-06	4.62563e-06	4.21478e-06	2.28698e-05	2.89809e-05	4.34188e-06	3.41034e-06	3.4056e-05	1.53513e-05	2.98252e-06	1.13702e-05	1.30066e-05	1.395e-05	1.02497e-05	1.19904e-05	1.45783e-05	90.1449	92.1868	104.504	1.14392	1.22689	1.07253	0.8246	-99	-99	-99	0.277
Soluble inorganic pyrophosphatase PPA1	Solanum tuberosum	1	Q43187	3.21882e-05	6.01595e-05	5.42308e-05	6.50056e-05	5.34021e-05	3.3051e-05	6.53448e-05	5.32164e-06	3.70589e-05	5.82655e-05	4.22561e-05	5.35585e-05	3.63525e-07	7.02137e-05	5.29972e-05	3.98084e-05	4.1598e-05	1.25519e-05	2.36396e-05	2.97917e-05	23.6841	59.3836	71.6181	0.751141	0.784908	1.04496	0.8246	-99	-99	-99	0.68126
Cyclin-dependent kinase C-2	Oryza sativa subsp. japonica	1	Q5JK68	9.77784e-06	3.07803e-05	8.76279e-05	6.88917e-06	6.42991e-06	5.53407e-06	2.54764e-05	2.24508e-05	4.59292e-06	3.49716e-05	4.62318e-05	6.91176e-05	1.11676e-05	3.69997e-06	2.8301e-05	1.86052e-05	3.25542e-05	3.46617e-05	1.32009e-05	3.06263e-05	122.475	70.9531	94.0779	0.657402	1.15028	1.74974	0.8246	-99	-99	-99	0.14476
Sm-like protein LSM3A	Arabidopsis thaliana	1	Q9LMN4	6.2126e-05	4.51199e-05	5.80198e-05	5.47297e-05	5.6377e-05	5.29692e-05	5.78686e-05	7.4599e-05	4.11917e-05	4.47456e-05	7.44789e-05	3.80262e-05	6.02429e-05	3.7794e-05	5.52745e-05	5.42748e-05	5.26355e-05	6.30688e-06	1.31308e-05	1.79695e-05	11.4101	24.1931	34.1394	0.981915	0.952257	0.969796	0.8246	-99	-99	-99	0.27798
Transcription factor bHLH114	Arabidopsis thaliana	1	Q9M0X8	3.9663e-05	3.04527e-05	3.41545e-05	3.51368e-05	3.09227e-05	4.13838e-05	3.07973e-05	3.12347e-05	3.41059e-05	2.56507e-05	2.98392e-05	4.43306e-05	2.86133e-05	3.46759e-05	3.40659e-05	3.26345e-05	3.43647e-05	3.72213e-06	5.76243e-06	7.14084e-06	10.9262	17.6575	20.7796	0.95798	1.00877	1.05302	0.8246	-99	-99	-99	0.090055
Flowering locus K homology domain	Arabidopsis thaliana	1	Q9SR13	3.58018e-05	5.25964e-05	5.57867e-05	6.87935e-05	2.26257e-05	4.44418e-05	4.95803e-05	4.3066e-05	2.5879e-05	4.61727e-05	3.75558e-05	4.88264e-05	9.64729e-06	8.25709e-05	4.71208e-05	4.18279e-05	4.46501e-05	1.8048e-05	9.24272e-06	3.01715e-05	38.3015	22.097	67.5731	0.887675	0.947567	1.06747	0.8246	-99	-99	-99	0.1901
Deoxyuridine 5'-triphosphate nucleotidohydrolase	Arabidopsis thaliana	2	Q9STG6	0.000140265	0.000102977	0.000183392	0.000176184	5.03451e-05	0.000167518	2.94219e-05	0.000119562	0.000121075	0.000138447	5.824e-05	0.000149375	7.05731e-05	0.000245378	0.000130633	0.000115205	0.000130891	5.51411e-05	5.16939e-05	8.6343e-05	42.2108	44.8713	65.9653	0.881899	1.00198	1.13616	0.8246	-99	-99	-99	0.020946
Fructose-bisphosphate aldolase 5, cytosolic	Arabidopsis thaliana	2	O65581	0.000579204	0.000500362	0.000585162	0.00045346	0.000433806	0.000503552	0.000430004	0.000469107	0.000726082	0.000562334	0.00071929	0.000626996	7.90851e-05	0.00052161	0.000510399	0.000538216	0.000486745	6.98802e-05	0.000115718	0.000283519	13.6913	21.5003	58.248	1.0545	0.953657	0.904368	0.830511	-99	-99	-99	0.15368
Heat shock 70 kDa protein, mitochondrial	Pisum sativum	1	P37900	0.000157845	0.000103317	0.000131734	0.000117124	0.000150183	0.000156266	0.000113061	9.21452e-06	0.000167611	0.000121555	0.000164159	0.00010218	0.000127712	7.83441e-05	0.000132041	0.000113541	0.000118099	2.25981e-05	6.26446e-05	3.67324e-05	17.1145	55.1734	31.1031	0.859898	0.894413	1.04014	0.830511	-99	-99	-99	0.46373
Proteasome subunit alpha type-1	Oryza sativa subsp. japonica	1	P52428	2.49173e-05	2.80148e-05	1.29848e-06	2.81183e-05	5.24619e-05	3.64974e-05	3.37692e-05	2.46155e-05	6.85522e-06	2.26906e-05	3.51013e-05	5.01626e-06	2.76591e-05	1.49771e-05	2.69622e-05	2.48856e-05	2.06884e-05	1.81348e-05	1.16591e-05	1.33486e-05	67.2603	46.8508	64.5221	0.922982	0.767313	0.831342	0.830511	-99	-99	-99	0.54327
14-3-3 protein 7	Solanum lycopersicum	1	P93212	6.33399e-05	5.11324e-05	5.51567e-05	4.63946e-05	5.91066e-05	5.38292e-05	6.78403e-05	5.04953e-05	4.46116e-05	6.40869e-05	5.94937e-05	4.75893e-05	5.53006e-05	6.46528e-05	5.5026e-05	5.61727e-05	5.67591e-05	6.6229e-06	9.61966e-06	7.21114e-06	12.0359	17.1252	12.7048	1.02084	1.0315	1.01044	0.830511	-99	-99	-99	0.33315
Glucose-6-phosphate isomerase 1, chloroplastic	Arabidopsis thaliana	4	Q8H103	0.00017306	0.000184749	9.14307e-05	9.3555e-05	0.000211555	0.000177147	0.000140722	0.000129712	0.000135911	0.000158926	0.000229605	9.81961e-05	0.000118219	0.000108214	0.00015087	0.000148484	0.000138558	5.50928e-05	1.93736e-05	6.12456e-05	36.5167	13.0477	44.202	0.984183	0.918396	0.933156	0.830511	-99	-99	-99	0.25766
Mitochondrial phosphate carrier protein 3, mitochondrial	Arabidopsis thaliana	1	Q9FMU6	0.000148924	8.91052e-05	1.73686e-05	1.42532e-05	0.000182241	0.000204741	8.21491e-06	4.13636e-05	2.16876e-05	0.000115643	1.10856e-05	2.87109e-05	9.12441e-05	7.46946e-05	9.03784e-05	7.83301e-05	5.14338e-05	7.5818e-05	8.19498e-05	3.77281e-05	83.8895	104.621	73.3527	0.86669	0.569094	0.656629	0.830511	-99	-99	-99	0.71243
Probable voltage-gated potassium channel subunit beta	Arabidopsis thaliana	1	O23016	0.0006039	0.000650228	0.000508807	0.000432068	0.000697702	0.00068043	0.000701934	0.000635034	0.000506978	0.000521608	0.000771527	0.000574594	0.00051318	0.000448769	0.000578541	0.000609197	0.000577017	0.000107585	9.00866e-05	0.000139478	18.596	14.7878	24.1723	1.05299	0.997366	0.947177	0.83527	-99	-99	-99	0.0038126
Cyprosin (Fragment)	Cynara cardunculus	1	P40782	7.18475e-05	8.55787e-06	5.73324e-05	9.02651e-05	0.000139003	1.00383e-05	8.73648e-05	7.37083e-05	9.00009e-05	0.000109341	9.62233e-05	7.23562e-05	6.57081e-05	5.99876e-05	7.34012e-05	7.40907e-05	7.35688e-05	4.75744e-05	3.79961e-05	1.59263e-05	64.8142	51.2832	21.6481	1.00939	1.00228	0.992955	0.83527	-99	-99	-99	0.0012531
Glucan endo-1,3-beta-glucosidase (Fragment)	Pinus halepensis	1	P85483	0.000652927	0.000169432	0.000907997	0.000941233	6.41365e-05	0.000725229	0.000199021	0.000178363	0.000728686	4.19005e-06	0.000676014	0.00114632	6.56934e-06	0.000580981	0.000547145	0.000367098	0.00060247	0.000410083	0.000337111	0.00046788	74.9496	91.8315	77.6603	0.670933	1.10112	1.64117	0.83527	-99	-99	-99	0.094161
Granule-bound starch synthase 1, chloroplastic/amyloplastic	Ipomoea batatas	2	Q42857	0.00024424	0.000371333	0.000163323	0.000173334	0.000259427	0.000505382	0.000153011	0.000175491	0.000156808	0.00022477	0.000320227	0.000152116	0.000189637	0.000381639	0.000242331	0.000243093	0.000260905	8.35768e-05	0.000149383	0.000108028	34.4886	61.4511	41.405	1.00314	1.07664	1.07327	0.83527	-99	-99	-99	0.22085
Gamma aminobutyrate transaminase 1, mitochondrial	Solanum lycopersicum	1	Q84P54	7.86197e-05	5.37176e-05	3.54582e-05	3.02634e-05	4.43606e-05	4.91503e-05	4.622e-05	4.29209e-05	5.04064e-05	5.16904e-05	7.02196e-05	4.04659e-05	3.78155e-05	4.69898e-05	4.84839e-05	4.80776e-05	4.88727e-05	1.90671e-05	3.52379e-06	1.47442e-05	39.3266	7.32937	30.1685	0.99162	1.00802	1.01654	0.83527	-99	-99	-99	0.028931
6-phosphogluconate dehydrogenase, decarboxylating 3, chloroplastic	Arabidopsis thaliana	3	Q9FFR3	0.000854334	0.000748209	0.000585472	0.000664904	0.000734046	0.00077127	0.000737464	0.000707417	0.000663592	0.00057541	0.000850179	0.000681638	0.000546488	0.000718339	0.000717393	0.000691031	0.000699161	0.000100173	7.58023e-05	0.000124887	13.9634	10.9695	17.8625	0.963252	0.974586	1.01177	0.83527	-99	-99	-99	0.23501
60S ribosomal protein L27a-2	Arabidopsis thaliana	2	Q9LR33	0.00390648	0.00504589	0.00609771	0.00582213	0.00375328	0.00384271	0.00399525	0.00526439	0.00401742	0.00393733	0.00471459	0.00400222	0.00615012	0.00264545	0.0049251	0.00421142	0.00437809	0.00107297	0.000592489	0.00146021	21.7857	14.0686	33.3526	0.855094	0.888935	1.03958	0.849104	-99	-99	-99	0.69022
60S ribosomal protein L6	Mesembryanthemum crystallinum	3	P34091	0.00109818	0.00141167	0.000649883	0.000547443	0.00123518	0.00119916	0.00126265	0.000804081	0.000593343	0.000904827	0.00107038	0.000826994	0.000888337	0.000765754	0.000988471	0.000952811	0.000887865	0.000374548	0.000278535	0.000131564	37.8917	29.2329	14.818	0.963924	0.898221	0.931837	0.849713	-99	-99	-99	0.37105
ATP-dependent zinc metalloprotease FTSH 5, mitochondrial	Oryza sativa subsp. japonica	1	Q8LQJ8	8.49997e-05	0.000101797	6.08557e-05	5.85371e-05	7.63852e-05	9.40185e-05	7.98277e-05	7.91697e-05	6.24818e-05	3.91946e-05	0.000103465	7.54739e-05	7.86076e-05	7.65e-05	7.6515e-05	7.09385e-05	8.35116e-05	1.78859e-05	2.09681e-05	1.33661e-05	23.3756	29.5582	16.005	0.927118	1.09144	1.17724	0.849713	-99	-99	-99	0.41406
Clathrin interactor EPSIN 3	Arabidopsis thaliana	2	Q93YP4	3.27966e-05	0.000101197	7.46251e-05	0.000146612	4.62954e-05	4.8198e-05	0.00010427	6.45355e-05	7.58089e-05	0.000120792	6.33829e-05	9.71347e-05	4.09962e-05	0.000121206	8.03053e-05	8.27208e-05	8.068e-05	4.54947e-05	2.95129e-05	3.55298e-05	56.6522	35.6778	44.038	1.03008	1.00467	0.975329	0.866295	-99	-99	-99	0.016002
ATP phosphoribosyltransferase 1, chloroplastic	Arabidopsis thaliana	1	Q9S762	0.000466578	0.000381826	0.000454593	0.000413894	0.000469943	0.000384228	0.000449991	0.000473008	0.000429701	0.000379172	0.000511876	0.000368408	0.000413547	0.000437203	0.000437367	0.00042322	0.000432759	3.82329e-05	4.0921e-05	5.99709e-05	8.74162	9.66898	13.8578	0.967654	0.989464	1.02254	0.866295	-99	-99	-99	0.12918
Gamma carbonic anhydrase 1, mitochondrial	Arabidopsis thaliana	2	Q9FWR5	6.73929e-05	5.98496e-05	0.000113492	0.000143885	7.03732e-05	8.99133e-05	0.000106181	6.38032e-05	4.50109e-05	9.4829e-05	8.55374e-05	9.92126e-05	4.75941e-05	9.78738e-05	9.09985e-05	7.99474e-05	8.25545e-05	3.62486e-05	2.49507e-05	2.4106e-05	39.8343	31.2089	29.2002	0.878557	0.907207	1.03261	0.869358	-99	-99	-99	0.32679
Heat shock cognate protein 80	Solanum lycopersicum	1	P36181	1.33683e-05	1.19583e-05	2.40171e-05	2.39788e-05	2.55724e-05	1.32824e-05	1.74097e-05	1.80545e-05	1.4827e-05	2.77185e-05	6.10761e-05	1.26127e-05	1.9539e-05	2.21072e-05	1.9779e-05	1.82584e-05	2.88338e-05	6.54641e-06	5.63007e-06	2.18657e-05	33.0978	30.8355	75.8338	0.923123	1.4578	1.5792	0.872831	-99	-99	-99	0.86559
ERBB-3 BINDING PROTEIN 1	Solanum tuberosum	1	M1CZC0	0.00017815	0.00027537	0.000164324	0.00018645	0.000258548	0.000202751	0.000214748	0.000167971	0.000147939	0.000297605	0.000172362	0.00020992	0.000163352	0.000231241	0.000212569	0.000206203	0.000194219	5.06273e-05	5.76535e-05	3.18729e-05	23.8169	27.9596	16.4108	0.970053	0.913676	0.941882	0.873092	-99	-99	-99	0.56063
LOB domain-containing protein 15	Arabidopsis thaliana	1	Q8L5T5	1.65296e-05	8.00777e-06	3.63241e-05	3.70815e-05	2.65511e-05	8.23076e-06	3.50164e-05	3.39015e-05	1.71647e-05	2.06973e-05	2.78236e-05	2.14745e-05	2.98392e-05	3.04347e-05	2.48988e-05	2.30021e-05	2.7393e-05	1.26198e-05	1.14097e-05	4.10079e-06	50.6843	49.6026	14.9702	0.923823	1.10017	1.19089	0.873092	-99	-99	-99	0.2541
Coatomer subunit alpha-1	Arabidopsis thaliana	1	Q94A40	2.04842e-05	1.44065e-05	5.56892e-06	1.01824e-05	3.673e-05	1.87735e-05	9.54305e-06	1.3914e-05	6.00615e-06	2.18877e-05	2.15732e-05	1.31765e-05	2.21634e-05	6.7947e-06	1.74744e-05	1.40249e-05	1.5927e-05	1.20847e-05	6.49562e-06	7.3425e-06	69.1568	46.315	46.101	0.802595	0.911446	1.13562	0.873092	-99	-99	-99	0.2266
ABC transporter F family member 4	Arabidopsis thaliana	1	Q9M1H3	5.81387e-05	1.96399e-05	1.19356e-05	1.53092e-05	2.65813e-05	1.55731e-05	2.36593e-05	1.74068e-05	1.61446e-05	2.34933e-05	1.18098e-05	2.21837e-05	5.33008e-05	2.39588e-05	2.63209e-05	1.92554e-05	2.78133e-05	1.86096e-05	4.00023e-06	1.78164e-05	70.7027	20.7745	64.0573	0.731564	1.0567	1.44444	0.873092	-99	-99	-99	0.063415
Probable methionine--tRNA ligase	Oryza sativa subsp. japonica	2	Q9ZTS1	9.671e-05	3.16426e-05	0.000352014	5.36829e-05	0.000111683	8.79978e-05	8.20295e-05	4.56545e-05	0.000204706	8.76167e-05	5.46376e-05	0.000111809	8.10149e-05	8.17387e-05	0.000129146	0.000101601	8.23001e-05	0.000128675	6.02583e-05	2.33663e-05	99.6347	59.3088	28.3916	0.786711	0.637262	0.810033	0.883834	-99	-99	-99	0.71831
Tryptophan synthase beta chain 2, chloroplastic (Fragment)	Zea mays	1	P43284	4.65818e-05	8.5232e-05	0.000101018	9.10331e-05	7.36958e-05	7.00423e-05	9.53373e-05	0.000108469	3.70374e-05	0.000106586	5.41554e-05	5.40216e-05	9.90749e-05	0.000170499	7.95121e-05	8.34943e-05	9.44377e-05	2.08937e-05	3.01513e-05	5.49635e-05	26.2774	36.1118	58.2008	1.05008	1.18771	1.13107	0.893278	-99	-99	-99	0.53375
UDP-sugar pyrophosphorylase	Oryza sativa subsp. japonica	1	Q5Z8Y4	1.48969e-05	3.07329e-05	2.03597e-05	5.00206e-05	4.00886e-05	5.12315e-05	4.26676e-05	3.04211e-05	8.81372e-06	3.21662e-05	5.07927e-05	3.38206e-05	2.43607e-05	2.63141e-05	3.12197e-05	3.306e-05	3.3822e-05	1.42893e-05	1.59543e-05	1.20262e-05	45.7702	48.2584	35.5574	1.05895	1.08335	1.02305	0.893278	-99	-99	-99	0.24077
Imidazole glycerol phosphate synthase hisHF, chloroplastic	Arabidopsis thaliana	2	Q9SZ30	9.14039e-05	9.21394e-05	0.000145095	0.000168799	7.94276e-05	6.43994e-05	0.000147007	0.000124529	6.9565e-05	0.000156584	7.15513e-05	8.52098e-05	0.000133471	0.00020255	0.000115373	0.000112417	0.000123196	3.91921e-05	4.31157e-05	5.91968e-05	33.9699	38.3534	48.051	0.974377	1.0678	1.09588	0.893278	-99	-99	-99	0.13776
Proliferating cell nuclear antigen	Brassica napus	1	Q43124	2.90346e-05	4.45976e-05	7.48252e-05	0.000184704	2.90845e-05	4.4293e-05	3.20693e-05	3.69499e-05	0.000384577	5.55967e-05	6.89374e-05	4.34489e-05	0.000195688	3.10957e-05	7.24492e-05	0.000110697	8.47925e-05	6.54748e-05	0.00015336	7.55907e-05	90.3734	138.54	89.1478	1.52793	1.17037	0.765987	0.894555	-99	-99	-99	0.20651
6-phosphogluconate dehydrogenase, decarboxylating 2	Arabidopsis thaliana	2	Q9FWA3	0.00036629	0.000554471	0.000324427	0.000353701	0.000496799	0.000473554	0.000374358	0.000331036	0.000298953	0.000441027	0.000465554	0.000367466	0.000271441	0.000380895	0.000419137	0.000383786	0.000371339	0.000100488	7.31486e-05	7.95037e-05	23.975	19.0598	21.41	0.915656	0.88596	0.967568	0.894555	-99	-99	-99	0.70581
Dihydropyrimidine dehydrogenase (NADP(+)), chloroplastic	Arabidopsis thaliana	2	Q9LVI9	0.000370422	0.000500991	0.000622942	0.000673529	0.000422254	0.000467632	0.000435108	0.000459224	0.000378535	0.000519277	0.000445961	0.000432712	0.000442412	0.000505902	0.000518028	0.000451955	0.000456747	0.000128878	5.12473e-05	3.32454e-05	24.8786	11.339	7.27873	0.872454	0.881703	1.0106	0.894555	-99	-99	-99	0.90366
3'(2'),5'-bisphosphate nucleotidase	Oryza sativa subsp. japonica	1	Q2QWT4	8.34466e-05	9.74878e-05	0.000137304	0.000105237	7.57162e-05	0.00010667	0.00010053	0.000100019	6.34387e-05	8.95335e-05	0.00010317	8.05106e-05	9.56463e-05	9.51506e-05	9.98383e-05	9.20382e-05	9.36194e-05	2.39212e-05	1.71326e-05	9.47818e-06	23.9599	18.6147	10.1242	0.921873	0.93771	1.01718	0.903546	-99	-99	-99	0.58337
Chalcone synthase 2	Hordeum vulgare	1	Q96562	2.64564e-05	3.49012e-05	1.38736e-05	2.1151e-06	4.58958e-05	2.95128e-05	3.01101e-05	2.55475e-05	5.50189e-06	3.5728e-05	2.638e-05	1.64853e-05	3.21607e-05	1.86493e-05	2.46484e-05	2.52801e-05	2.34188e-05	1.72024e-05	1.16367e-05	7.21136e-06	69.791	46.0312	30.793	1.02563	0.950116	0.926375	0.903546	-99	-99	-99	0.12744
Chaperonin CPN60-2, mitochondrial	Cucurbita maxima	2	Q05046	0.000234408	0.000242005	0.000137519	0.000124796	0.000127869	0.000193986	0.000281947	9.97658e-05	0.000194138	0.000137209	0.000320398	0.000220027	0.000164233	0.000107942	0.000173319	0.000181409	0.00020315	5.94799e-05	6.90059e-05	9.05743e-05	34.3181	38.0388	44.585	1.04668	1.17211	1.11984	0.91375	-99	-99	-99	0.55344
Calreticulin	Nicotiana plumbaginifolia	2	Q40401	9.69867e-05	0.000119251	4.2508e-05	2.894e-05	0.000172734	8.03373e-05	8.36215e-05	5.68915e-05	0.000127427	4.32513e-05	7.82491e-05	0.00011286	7.27741e-05	4.32455e-05	9.20839e-05	7.83058e-05	7.67823e-05	5.85478e-05	3.2143e-05	2.85456e-05	63.5809	41.0481	37.1773	0.850374	0.83383	0.980544	0.913931	-99	-99	-99	0.50448
Probable glutathione S-transferase DHAR2, chloroplastic	Oryza sativa subsp. japonica	1	Q67UK9	0.00254423	0.0016986	0.00275931	0.00251559	0.00155627	0.0018883	0.0022877	0.00226044	0.00223245	0.00240623	0.00280376	0.00187877	0.00219102	0.00185708	0.0022148	0.00221502	0.00218266	0.00054672	0.000194268	0.000441282	24.6849	8.77049	20.2176	1.0001	0.985488	0.985389	0.913931	-99	-99	-99	0.063278
Peroxisomal membrane protein 11E	Arabidopsis thaliana	1	Q84JW1	1.85454e-06	1.4488e-06	3.74478e-06	1.87771e-06	3.80995e-06	3.10606e-06	2.04188e-06	2.89204e-06	1.31544e-06	2.4661e-06	3.25037e-06	1.91974e-06	1.07909e-06	2.09981e-06	2.54715e-06	2.3643e-06	2.08725e-06	1.13613e-06	7.14692e-07	8.93954e-07	44.6041	30.2284	42.8292	0.928214	0.819444	0.882819	0.913931	-99	-99	-99	0.61473
Beta-glucosidase 43	Arabidopsis thaliana	1	Q9LV34	0.00018466	0.000267488	1.36279e-05	5.43833e-05	0.000295277	0.000211845	0.000157123	9.90819e-05	8.56744e-05	0.00024627	0.000220982	0.000517502	7.46939e-05	0.000103425	0.000163087	0.000159999	0.000229151	0.000125493	6.95952e-05	0.000202383	76.9482	43.4973	88.3187	0.981063	1.40508	1.4322	0.913931	-99	-99	-99	0.59082
ACT domain-containing protein ACR12	Arabidopsis thaliana	1	Q9LZ23	9.41866e-05	7.8566e-05	8.51645e-05	6.37769e-05	7.40189e-05	8.11872e-05	9.58623e-05	7.31141e-05	8.33793e-05	5.9518e-05	0.000128164	9.5313e-05	6.49756e-05	6.71557e-05	7.91426e-05	7.86122e-05	8.8902e-05	1.14594e-05	1.34326e-05	2.9597e-05	14.4795	17.0872	33.2917	0.993298	1.12331	1.13089	0.913931	-99	-99	-99	0.65399
Elongation factor 1-alpha	Daucus carota	2	P29521	0.000904531	0.00147479	0.000980037	0.00111366	0.00113262	0.00112053	0.00109268	0.00112615	0.000941096	0.00204829	0.000655739	0.00121984	0.0010867	0.00159295	0.00112113	0.00126575	0.00113881	0.00021914	0.000443931	0.000386816	19.5463	35.0726	33.9668	1.129	1.01577	0.899709	0.914552	-99	-99	-99	0.1253
ATP synthase subunit beta, mitochondrial	Hevea brasiliensis	1	P29685	0.00108254	0.0010742	0.000809478	0.000963334	0.00101959	0.000882965	0.000929967	0.00106592	0.000654108	0.00109743	0.00107978	0.000994356	0.00105536	0.000825015	0.000989828	0.000926078	0.00098863	0.000111612	0.000176607	0.00011484	11.2758	19.0704	11.6161	0.935595	0.998789	1.06754	0.922459	-99	-99	-99	0.049083
Probable mitochondrial-processing peptidase subunit beta, mitochondrial	Arabidopsis thaliana	2	Q42290	0.000144971	0.000217971	0.000152707	0.000183504	0.000202348	0.000194136	0.000198986	0.000124757	0.000153177	0.000200094	0.000202246	0.000188897	0.000165902	0.000158182	0.0001803	0.00017423	0.000178807	3.13248e-05	3.37967e-05	2.03561e-05	17.3737	19.3978	11.3844	0.966332	0.991716	1.02627	0.922459	-99	-99	-99	0.062124
Adenylosuccinate synthetase 2, chloroplastic	Ricinus communis	1	B9SL58	2.46685e-05	2.65704e-05	4.08219e-05	3.47788e-05	3.09656e-05	2.62732e-05	3.39301e-05	3.03408e-05	2.86385e-05	2.89233e-05	5.0018e-05	2.48279e-05	2.58312e-05	3.10094e-05	3.1561e-05	2.96212e-05	3.29216e-05	6.49782e-06	2.8172e-06	1.1715e-05	20.5881	9.51075	35.5846	0.938537	1.04311	1.11142	0.922623	-99	-99	-99	0.17353
60S ribosomal protein L37a	Pseudotsuga menziesii	4	Q9ZRS8	0.00135038	0.00192637	0.0016459	0.0013033	0.00156873	0.00119546	0.0015818	0.00150733	0.00179259	0.00143909	0.00187258	0.00178528	0.00140913	0.00124363	0.00155894	0.00150325	0.00157766	0.000250756	0.000217229	0.000300034	16.0851	14.4506	19.0177	0.964281	1.01201	1.0495	0.922623	-99	-99	-99	0.049377
Clathrin heavy chain 1	Arabidopsis thaliana	1	Q0WNJ6	7.55477e-06	6.15903e-05	5.30849e-05	6.73231e-06	3.31139e-05	6.89809e-05	3.35955e-06	4.72995e-05	3.13639e-06	3.20849e-05	8.05722e-06	7.57838e-06	7.047e-06	6.45697e-05	3.24152e-05	3.09722e-05	2.18131e-05	2.52812e-05	2.85034e-05	2.85074e-05	77.9918	92.0288	130.69	0.955484	0.672927	0.704278	0.931063	-99	-99	-99	0.49404
Putative 4-hydroxy-4-methyl-2-oxoglutarate aldolase 3	Arabidopsis thaliana	1	Q9FH13	0.0032163	0.00230044	0.00278883	0.00202004	0.00273832	0.00232824	0.00210084	0.00222903	0.00374109	0.00230845	0.00332055	0.00247235	0.00229128	0.00210986	0.00261279	0.00254153	0.00254851	0.000463651	0.000676502	0.000535544	17.7455	26.6179	21.014	0.972727	0.975399	1.00275	0.931063	-99	-99	-99	0.13037
Glycolipid transfer protein 1	Arabidopsis thaliana	1	O22797	0.000379293	0.000332414	0.000525743	0.000613536	0.000311012	0.000389129	0.000358876	0.000317235	0.000385705	0.000381304	0.000349185	0.000476747	0.000343492	0.000453359	0.0004324	0.00036645	0.000405696	0.000131411	2.99382e-05	6.92406e-05	30.3912	8.16979	17.0671	0.84748	0.938243	1.1071	0.936398	-99	-99	-99	0.44299
Chorismate synthase, chloroplastic	Capnoides sempervirens	1	P27793	6.82319e-05	0.000106197	7.85608e-05	6.92779e-05	8.64182e-05	7.46663e-05	7.32739e-05	8.33057e-05	6.86901e-05	8.9295e-05	9.90338e-05	9.67108e-05	6.40258e-05	1.84001e-06	8.17371e-05	7.78462e-05	6.54026e-05	1.55555e-05	8.30261e-06	4.52893e-05	19.0311	10.6654	69.2469	0.952397	0.800158	0.840151	0.936398	-99	-99	-99	0.81715
Peroxidase 7 (Fragment)	Cycas revoluta	1	P85433	8.84029e-05	0.00012571	7.43363e-05	4.30527e-06	6.33587e-05	5.19164e-05	0.000116887	6.71744e-05	0.000145328	5.59867e-05	3.87842e-05	0.000113028	6.18675e-05	0.000100701	7.12225e-05	8.74586e-05	7.85951e-05	4.41969e-05	4.14732e-05	3.43463e-05	62.0546	47.4204	43.7002	1.22796	1.10351	0.898656	0.936398	-99	-99	-99	0.22218
Peroxidase 6 (Fragment)	Vitis vinifera	1	P85995	8.4603e-05	7.19589e-05	8.59804e-05	6.67806e-05	7.62889e-05	8.24869e-05	0.000144311	6.66624e-05	9.84276e-05	5.40323e-05	7.27287e-05	0.000108349	7.86553e-05	5.36384e-05	7.71224e-05	8.91841e-05	7.83428e-05	8.19652e-06	3.50434e-05	2.26736e-05	10.6279	39.2934	28.9416	1.1564	1.01582	0.87844	0.936398	-99	-99	-99	0.14264
Glutamate--cysteine ligase, chloroplastic	Nicotiana tabacum	1	Q1W2L8	3.95966e-05	6.43511e-05	1.79545e-05	3.13633e-05	7.19084e-05	4.59793e-05	3.92332e-05	5.05181e-05	3.05385e-05	5.73594e-05	4.64816e-05	2.23062e-05	6.18759e-05	5.64762e-05	4.50348e-05	4.47257e-05	4.6785e-05	2.26116e-05	1.0322e-05	1.7521e-05	50.2091	23.0786	37.4501	0.993137	1.03886	1.04604	0.936398	-99	-99	-99	0.10923
Enolase	Oryza sativa subsp. japonica	2	Q42971	0.00104214	0.000986126	0.000761324	0.000806911	0.000761983	0.00086676	0.000941183	0.000693624	0.0014363	0.000737382	0.00136055	0.000918122	0.000740879	0.00085879	0.000871696	0.00093505	0.000969585	0.000132816	0.0002972	0.000270853	15.2365	31.7844	27.9349	1.07268	1.1123	1.03693	0.936398	-99	-99	-99	0.64067
E3 ubiquitin-protein ligase BRE1-like 1	Oryza sativa subsp. japonica	1	Q7XU27	1.1484e-05	8.50636e-05	7.80995e-05	2.40991e-05	5.44002e-05	2.17945e-05	7.91678e-05	8.34457e-06	7.25195e-05	6.30837e-05	1.81808e-05	5.9856e-05	7.45123e-05	5.13915e-05	5.06293e-05	4.8982e-05	5.09852e-05	3.2368e-05	3.18379e-05	2.38642e-05	63.9314	64.9992	46.8062	0.967464	1.00703	1.0409	0.936398	-99	-99	-99	0.020906
Mannosyl-oligosaccharide 1,2-alpha-mannosidase MNS3	Arabidopsis thaliana	1	Q93Y37	3.08532e-05	1.95751e-05	7.70389e-06	1.77998e-05	2.33214e-05	2.17065e-05	3.88171e-05	1.90234e-05	7.63503e-06	1.24414e-05	3.05817e-05	1.3271e-05	1.23765e-05	2.0884e-05	1.98507e-05	1.99247e-05	1.92783e-05	8.43992e-06	1.19158e-05	8.44722e-06	42.517	59.8043	43.8173	1.00373	0.971164	0.967557	0.941303	-99	-99	-99	0.089308
Glutathione reductase, cytosolic	Oryza sativa subsp. japonica	1	P48642	4.5239e-05	2.94424e-05	1.23618e-05	1.12869e-05	6.54186e-05	2.65437e-05	2.91266e-05	2.10524e-05	5.87918e-05	1.81049e-05	3.17865e-05	4.32141e-06	4.06594e-05	3.17225e-05	3.27497e-05	3.07239e-05	2.71225e-05	2.29701e-05	1.62835e-05	1.57697e-05	70.1381	52.9995	58.1426	0.938141	0.828173	0.882781	0.945809	-99	-99	-99	0.35318
Glycine dehydrogenase (decarboxylating) B, mitochondrial	Flaveria pringlei	2	P49362	0.000153535	0.000114811	0.000117296	0.000575225	0.000794648	0.000231319	0.000689012	0.000130354	0.000815321	5.89291e-05	0.000678636	0.000614691	0.000132825	7.28092e-05	0.000351103	0.000384987	0.00037474	0.00031484	0.000343651	0.000316024	89.6716	89.263	84.3316	1.09651	1.06732	0.973384	0.945809	-99	-99	-99	0.10368
Importin subunit alpha-1b	Oryza sativa subsp. japonica	1	Q9SLX0	9.08667e-05	7.87143e-05	9.48223e-05	0.000105963	7.35023e-05	9.10673e-05	9.65339e-05	8.46517e-05	6.65086e-05	9.30564e-05	0.000123046	9.41424e-05	7.34042e-05	6.67263e-05	8.87738e-05	8.63636e-05	8.93296e-05	1.29504e-05	1.19112e-05	2.53276e-05	14.5881	13.7919	28.3529	0.97285	1.00626	1.03434	0.945809	-99	-99	-99	0.1205
Basic transcription factor 3	Arabidopsis thaliana	1	Q9SMW7	0.000361038	0.000368711	0.000593953	0.00042044	0.000373854	0.000333006	0.000396655	0.000434558	0.000351167	0.000478817	0.000370171	0.00034204	0.000481516	0.000390671	0.000423599	0.000398841	0.000396099	9.80197e-05	5.97571e-05	6.03329e-05	23.1397	14.9827	15.2318	0.941552	0.935081	0.993127	0.945809	-99	-99	-99	0.48726
Calreticulin	Berberis stolonifera	1	Q9ZPP1	6.45373e-05	7.14768e-05	3.36584e-05	4.35913e-05	8.872e-05	5.6435e-05	0.000121887	2.72567e-05	7.01716e-05	3.62365e-05	5.13098e-05	7.38723e-05	4.97539e-05	6.38386e-05	6.03968e-05	6.23974e-05	5.96937e-05	2.20198e-05	3.72636e-05	1.13622e-05	36.4585	59.7198	19.0342	1.03313	0.988358	0.956669	0.945809	-99	-99	-99	0.03669
Chaperonin CPN60-1, mitochondrial	Zea mays	1	P29185	0.000133844	0.000136655	5.41738e-05	6.79396e-05	0.000164966	0.000130989	0.000161886	7.91621e-05	0.000122451	9.37376e-05	0.000104278	0.000145069	0.00011129	6.84736e-05	0.000111516	0.000117645	0.000107278	4.78917e-05	3.24459e-05	3.14063e-05	42.9462	27.5794	29.2757	1.05496	0.961996	0.911875	0.958048	-99	-99	-99	0.096721
Isocitrate dehydrogenase [NADP], chloroplastic (Fragment)	Medicago sativa	1	Q40345	2.5332e-05	6.84307e-06	1.79432e-05	3.0269e-05	4.91238e-05	3.04249e-05	2.16898e-05	2.08956e-05	1.99137e-05	3.25738e-05	2.80614e-05	2.66679e-05	2.40513e-05	2.50415e-05	2.59022e-05	2.50996e-05	2.59555e-05	1.56942e-05	5.92487e-06	1.77048e-06	60.5902	23.6055	6.8212	0.969012	1.00206	1.0341	0.958048	-99	-99	-99	0.024678
Ubiquitin-conjugating enzyme E2 5B	Oryza sativa subsp. japonica	3	Q8S919	0.00133	0.00152684	0.00219849	0.00172245	0.00146616	0.00130434	0.00160854	0.00215301	0.00127147	0.0018868	0.00129706	0.00158434	0.00194529	0.00187447	0.00164879	0.00164483	0.00167529	0.000338176	0.000378632	0.000296592	20.5106	23.0195	17.7039	0.997599	1.01607	1.01852	0.960361	-99	-99	-99	0.13613
Selenium-binding protein 1	Arabidopsis thaliana	1	O23264	0.000247927	0.000232034	9.80764e-06	0.00017112	0.000277681	0.000194265	0.000227529	0.000256099	0.000157695	0.000186119	0.000391379	0.000185503	0.0001932	0.000151074	0.000187714	0.000204342	0.000230289	0.000106783	3.8164e-05	0.000108944	56.8858	18.6766	47.3074	1.08858	1.22681	1.12698	0.971424	-99	-99	-99	0.61765
Serine--tRNA ligase	Helianthus annuus	3	O81983	9.20929e-05	9.0511e-05	0.000154672	0.000121954	0.000110777	0.000109787	0.000147236	0.000116414	9.09961e-05	0.000114003	0.000112547	0.000152611	9.91399e-05	9.87865e-05	0.000114001	0.000115687	0.000115771	2.62656e-05	2.02679e-05	2.53816e-05	23.0398	17.5195	21.9239	1.01479	1.01552	1.00072	0.974614	-99	-99	-99	0.12166
RuBisCO large subunit-binding protein subunit alpha, chloroplastic	Brassica napus	2	P34794	0.000105101	6.9243e-05	5.04655e-05	3.4162e-05	0.000120594	5.81482e-05	0.000105601	7.18587e-05	6.40333e-05	6.99764e-05	8.00225e-05	6.26169e-05	7.6583e-05	6.29338e-05	7.59131e-05	7.39235e-05	7.05391e-05	3.6344e-05	1.85066e-05	9.07497e-06	47.8758	25.0348	12.8652	0.973791	0.929208	0.954218	0.974614	-99	-99	-99	0.29571
Triosephosphate isomerase, cytosolic	Petunia hybrida	1	P48495	9.1502e-05	7.12455e-05	2.39327e-05	7.71341e-05	0.000200435	8.80951e-05	7.76802e-05	4.41329e-05	9.99426e-05	9.00642e-05	0.000109011	7.17482e-05	8.93779e-05	7.01697e-05	9.28499e-05	7.9983e-05	8.50767e-05	6.52682e-05	2.15427e-05	1.81772e-05	70.2943	26.9342	21.3656	0.861422	0.916282	1.06368	0.974614	-99	-99	-99	0.25959
Probable 26S proteasome non-ATPase regulatory subunit 3	Daucus carota	2	Q06364	1.69908e-05	6.1271e-06	1.20633e-05	2.71589e-05	2.2445e-05	7.64298e-06	1.01145e-05	6.41145e-06	4.32377e-05	2.96896e-05	1.7497e-05	1.22046e-05	1.32253e-05	1.09946e-05	1.6957e-05	1.94192e-05	1.34804e-05	8.29809e-06	1.63345e-05	2.82873e-06	48.936	84.1149	20.9841	1.1452	0.794973	0.694176	0.974614	-99	-99	-99	0.37922
Phospho-2-dehydro-3-deoxyheptonate aldolase 1, chloroplastic	Arabidopsis thaliana	2	P29976	0.000148491	0.000198839	0.000190325	7.57592e-05	0.000111708	0.000209838	0.000176458	8.87604e-05	9.10819e-05	0.000103876	0.000153074	8.45413e-05	0.000150678	0.000170465	0.000145025	0.000134003	0.000139689	5.21244e-05	5.55656e-05	3.7808e-05	35.9418	41.466	27.0657	0.924001	0.963213	1.04244	0.978799	-99	-99	-99	0.18783
Phosphoenolpyruvate carboxykinase (ATP)	Cucumis sativus	1	P42066	5.67987e-05	8.42342e-05	3.71167e-05	1.97196e-05	5.75488e-05	5.02065e-05	5.15168e-05	4.99426e-05	3.12684e-05	6.50069e-05	2.32947e-05	0.000113376	4.91514e-05	5.73885e-05	5.10836e-05	4.95882e-05	6.08026e-05	2.42497e-05	1.20164e-05	3.79394e-05	47.4707	24.2324	62.3976	0.970727	1.19026	1.22615	0.978799	-99	-99	-99	0.42611
ATP synthase delta chain, chloroplastic	Pisum sativum	1	Q02758	3.41904e-07	4.29436e-07	9.37068e-07	4.05307e-07	1.5674e-06	3.57431e-07	2.79733e-07	8.13426e-07	1.69934e-06	4.7972e-07	4.78488e-07	1.01113e-06	3.63383e-07	4.01144e-07	7.36223e-07	7.25929e-07	5.63536e-07	5.22089e-07	5.81093e-07	3.02217e-07	70.9145	80.0482	53.6287	0.986017	0.765442	0.776297	0.978799	-99	-99	-99	0.47141
Chaperone protein ClpC2, chloroplastic	Oryza sativa subsp. japonica	1	Q2QVG9	3.23455e-05	2.32507e-05	1.6806e-05	3.16061e-05	3.01495e-05	3.13049e-05	2.99481e-05	3.23571e-05	2.75665e-05	7.41325e-06	3.48806e-05	2.02674e-05	3.14828e-05	2.01497e-05	2.68316e-05	2.5718e-05	2.66951e-05	6.66226e-06	1.03883e-05	7.61757e-06	24.8299	40.3931	28.5354	0.958497	0.994915	1.03799	0.978799	-99	-99	-99	0.060335
Thioredoxin-like 2, chloroplastic	Oryza sativa subsp. japonica	1	Q5TKD8	7.17674e-06	7.74896e-06	1.2135e-05	1.7856e-05	5.12099e-06	2.0966e-05	6.97803e-06	5.51478e-06	8.18379e-06	7.97007e-06	7.07582e-06	6.54316e-06	9.29635e-06	1.07421e-05	1.00075e-05	9.92254e-06	8.41437e-06	5.07734e-06	6.26285e-06	1.957e-06	50.7352	63.1173	23.2579	0.991507	0.840803	0.848005	0.978799	-99	-99	-99	0.39082
Xylose isomerase	Arabidopsis thaliana	1	Q9FKK7	0.000131949	8.94353e-05	3.0222e-05	1.56598e-05	2.02354e-05	1.63819e-05	9.22288e-05	7.45503e-05	2.12952e-05	9.50786e-05	1.86255e-05	0.000118213	8.05246e-05	2.57848e-05	5.75002e-05	5.9907e-05	6.07869e-05	5.11024e-05	3.83454e-05	4.7223e-05	88.8734	64.0082	77.6862	1.04186	1.05716	1.01469	0.978799	-99	-99	-99	0.1339
Pyruvate kinase, cytosolic isozyme	Glycine max	5	Q42806	0.000674649	0.000731331	0.000304483	0.000266452	0.000825836	0.000547798	0.000549954	0.000353508	0.000645049	0.000674867	0.000840898	0.000515326	0.000416483	0.000394268	0.00056055	0.000554235	0.000541744	0.000257209	0.000125649	0.000206261	45.885	22.6707	38.0735	0.988734	0.96645	0.977462	0.987197	-99	-99	-99	0.11407
Elongation factor 1-alpha	Zea mays	1	Q41803	0.000304712	0.000131199	0.000161657	0.000211011	0.000301279	0.000234229	0.000193583	0.000141901	0.00035038	0.000210334	0.000249433	0.000257299	0.000156117	0.000187503	0.000221972	0.000226085	0.000212588	7.92674e-05	7.73095e-05	4.89043e-05	35.7106	34.1949	23.0042	1.01853	0.957727	0.940302	0.99005	-99	-99	-99	0.084568
3-oxoacyl-[acyl-carrier-protein] synthase II, chloroplastic	Arabidopsis thaliana	1	Q9C9P4	6.38328e-05	3.67661e-05	7.28044e-05	7.99479e-05	4.66008e-05	6.33963e-05	5.39272e-05	5.92313e-05	7.26118e-05	6.13549e-05	7.30263e-05	4.93722e-05	5.05099e-05	6.84031e-05	5.99904e-05	6.21043e-05	6.03279e-05	1.79994e-05	6.85123e-06	1.21502e-05	30.0038	11.0318	20.1402	1.03524	1.00563	0.971396	0.997147	-99	-99	-99	0.019555
26S proteasome non-ATPase regulatory subunit 14 homolog	Arabidopsis thaliana	3	Q9LT08	0.000260636	0.000146149	7.81855e-05	0.00010604	0.000574933	0.000166981	0.00014742	0.00010062	0.000259396	0.000170871	0.00031031	0.000224606	0.000125229	8.95078e-05	0.000233189	0.000169058	0.000187413	0.000203292	5.77071e-05	9.98987e-05	87.1793	34.1345	53.304	0.724983	0.803697	1.10857	0.997147	-99	-99	-99	0.47725
Ubiquitin-conjugating enzyme E2 variant 1C	Arabidopsis thaliana	2	Q9SJ44	0.000334197	0.000335689	0.000485883	0.000368999	0.00034737	0.000301777	0.000424206	0.000469595	0.000235544	0.000402606	0.000351879	0.000300485	0.00041436	0.000409867	0.000374427	0.000366746	0.000369148	6.38417e-05	9.56563e-05	5.38979e-05	17.0505	26.0825	14.6006	0.979484	0.985899	1.00655	0.997147	-99	-99	-99	0.16206
